# Supplementary material for: Cerebrospinal fluid protein profiling of inflammatory and neurobiological markers in Lyme neuroborreliosis
Source: Sci Rep. 2025 Jun 20;15:20190. doi: 10.1038/s41598-025-06146-y (PMC12181437; doi:10.1038/s41598-025-06146-y)
Supplement: Supplementary file 1 — Supplementary Material 1 [file 41598_2025_6146_MOESM1_ESM.xlsx]

## Sheet: TabS1_proteins_in_analysis
Supplementary Table S1. Proteins included in the analyses
Index	Panel_1_2	OlinkID	Uniprot ID	Gene symbol/Protein	Protein description		Panel 1 = Inflammatory protein panel Olink
1	1	OID00471	P10145	CXCL8	Interleukin-8		Panel 2 = Neurology protein panel Olink
2	1	OID00472	P15692	VEGFA	Vascular endothelial growth factor A
3	1	OID05124	P01732	CD8A	T-cell surface glycoprotein CD8 alpha chain
4	1	OID00474	P80098	CCL7	C-C motif chemokine 7
5	1	OID00476	Q9H5V8	CDCP1	CUB domain-containing protein 1
6	1	OID00477	Q9BZW8	CD244	Natural killer cell receptor 2B4
7	1	OID00478	P13232	IL7	Interleukin-7
8	1	OID00479	O00300	TNFRSF11B	Tumor necrosis factor receptor superfamily member 11B
9	1	OID00480	P01137	TGFB1	Transforming growth factor beta-1 proprotein
10	1	OID00481	P00749	PLAU	Urokinase-type plasminogen activator
11	1	OID00482	P05231	IL6	Interleukin-6
12	1	OID00484	P13500	CCL2	C-C motif chemokine 2
13	1	OID00485	Q16552	IL17A	Interleukin-17A
14	1	OID00486	O14625	CXCL11	C-X-C motif chemokine 11
15	1	OID00488	P50591	TNFSF10	Tumor necrosis factor ligand superfamily member 10
16	1	OID00489	Q9UHF4	IL20RA	Interleukin-20 receptor subunit alpha
17	1	OID00490	Q07325	CXCL9	C-X-C motif chemokine 9
18	1	OID00491	P28325	CST5	Cystatin-D
19	1	OID00494	P13725	OSM	Oncostatin-M
20	1	OID00496	P09341	CXCL1	Growth-regulated alpha protein
21	1	OID00498	P13236	CCL4	C-C motif chemokine 4
22	1	OID00499	P30203	CD6	T-cell differentiation antigen CD6
23	1	OID00500	P21583	KITLG	Kit ligand
24	1	OID00501	Q14116	IL18	Interleukin-18
25	1	OID00503	P01135	TGFA	Protransforming growth factor alpha
26	1	OID00504	Q99616	CCL13	C-C motif chemokine 13
27	1	OID00505	P51671	CCL11	Eotaxin
28	1	OID00506	O43557	TNFSF14	Tumor necrosis factor ligand superfamily member 14
29	1	OID00509	P12034	FGF5	Fibroblast growth factor 5
30	1	OID00510	P03956	MMP1	Interstitial collagenase
31	1	OID00511	P42702	LIFR	Leukemia inhibitory factor receptor
32	1	OID00512	Q9NSA1	FGF21	Fibroblast growth factor 21
33	1	OID00513	Q99731	CCL19	C-C motif chemokine 19
34	1	OID00515	Q08334	IL10RB	Interleukin-10 receptor subunit beta
35	1	OID00517	Q13478	IL18R1	Interleukin-18 receptor 1
36	1	OID00518	Q9NZQ7	CD274	Programmed cell death 1 ligand 1
37	1	OID00520	P42830	CXCL5	C-X-C motif chemokine 5
38	1	OID00522	P14210	HGF	Hepatocyte growth factor
39	1	OID00523	P29460	IL12B	Interleukin-12 subunit beta
40	1	OID00527	P09238	MMP10	Stromelysin-2
41	1	OID00528	P22301	IL10	Interleukin-10
42	1	OID05548	P01375	TNF	Tumor necrosis factor
43	1	OID00530	P55773	CCL23	C-C motif chemokine 23
44	1	OID00531	P06127	CD5	T-cell surface glycoprotein CD5
45	1	OID00532	P10147	CCL3	C-C motif chemokine 3
46	1	OID00533	P49771	FLT3LG	Fms-related tyrosine kinase 3 ligand
47	1	OID00534	P80162	CXCL6	C-X-C motif chemokine 6
48	1	OID00535	P02778	CXCL10	C-X-C motif chemokine 10
49	1	OID00536	Q13541	EIF4EBP1	Eukaryotic translation initiation factor 4E-binding protein 1
50	1	OID00538	Q8IXJ6	SIRT2	NAD-dependent protein deacetylase sirtuin-2
51	1	OID00539	Q9NRJ3	CCL28	C-C motif chemokine 28
52	1	OID01213	Q8NFT8	DNER	Delta and Notch-like epidermal growth factor-related receptor
53	1	OID00542	P25942	CD40	Tumor necrosis factor receptor superfamily member 5
54	1	OID05547	P01579	IFNG	Interferon gamma
55	1	OID00545	O95750	FGF19	Fibroblast growth factor 19
56	1	OID00547	P15018	LIF	Leukemia inhibitory factor
57	1	OID00549	P80075	CCL8	C-C motif chemokine 8
58	1	OID00550	Q14790	CASP8	Caspase-8
59	1	OID00551	O15444	CCL25	C-C motif chemokine 25
60	1	OID00552	P78423	CX3CL1	Fractalkine
61	1	OID00553	Q07011	TNFRSF9	Tumor necrosis factor receptor superfamily member 9
62	1	OID00555	O43508	TNFSF12	Tumor necrosis factor ligand superfamily member 12
63	1	OID00556	P78556	CCL20	C-C motif chemokine 20
64	1	OID00558	O95630	STAMBP	STAM-binding protein
65	1	OID00560	P00813	ADA	Adenosine deaminase
66	1	OID00561	P01374	LTA	Lymphotoxin-alpha
67	1	OID00562	P09603	CSF1	Macrophage colony-stimulating factor 1
68	2	OID00287	Q9HAN9	NMNAT1	Nicotinamide/nicotinic acid mononucleotide adenylyltransferase 1
69	2	OID00288	O60462	NRP2	Neuropilin-2
70	2	OID05024	P10636	MAPT	Microtubule-associated protein tau
71	2	OID00290	Q8N126	CADM3	Cell adhesion molecule 3
72	2	OID00292	O95185	UNC5C	Netrin receptor UNC5C
73	2	OID00293	Q2TAL6	VWC2	Brorin
74	2	OID00294	Q9Y336	SIGLEC9	Sialic acid-binding Ig-like lectin 9
75	2	OID00295	Q08708	CD300C	CMRF35-like molecule 6
76	2	OID00296	P15311	EZR	Ezrin
77	2	OID00297	Q9H3U7	SMOC2	SPARC-related modular calcium-binding protein 2
78	2	OID00298	P41271	NBL1	Neuroblastoma suppressor of tumorigenicity 1
79	2	OID00299	P52798	EFNA4	Ephrin-A4
80	2	OID00300	Q14108	SCARB2	Lysosome membrane protein 2
81	2	OID00301	O14594	NCAN	Neurocan core protein
82	2	OID00302	Q2VWP7	PRTG	Protogenin
83	2	OID00303	Q9HCK4	ROBO2	Roundabout homolog 2
84	2	OID00304	O95727	CRTAM	Cytotoxic and regulatory T-cell molecule
85	2	OID00305	Q96B86	RGMA	Repulsive guidance molecule A
86	2	OID00306	Q9ULL4	PLXNB3	Plexin-B3
87	2	OID00307	P48052	CPA2	Carboxypeptidase A2
88	2	OID00308	P28907	CD38	ADP-ribosyl cyclase/cyclic ADP-ribose hydrolase 1
89	2	OID00309	P17405	SMPD1	Sphingomyelin phosphodiesterase
90	2	OID00310	P21757	MSR1	Macrophage scavenger receptor types I and II
91	2	OID00311	P30533	LRPAP1	Alpha-2-macroglobulin receptor-associated protein
92	2	OID00312	Q92765	FRZB	Secreted frizzled-related protein 3
93	2	OID00313	O15197	EPHB6	Ephrin type-B receptor 6
94	2	OID00314	Q6NW40	RGMB	RGM domain family member B
95	2	OID00315	Q9BZZ2	SIGLEC1	Sialoadhesin
96	2	OID00316	O94779	CNTN5	Contactin-5
97	2	OID00317	Q9P0K1	ADAM22	Disintegrin and metalloproteinase domain-containing protein 22
98	2	OID00318	Q9P126	CLEC1B	C-type lectin domain family 1 member B
99	2	OID00319	O75077	ADAM23	Disintegrin and metalloproteinase domain-containing protein 23
100	2	OID00320	O15232	MATN3	Matrilin-3
101	2	OID00321	Q2MKA7	RSPO1	R-spondin-1
102	2	OID00324	O00214	LGALS8	Galectin-8
103	2	OID00325	Q96GW7	BCAN	Brevican core protein
104	2	OID00326	Q6UX15	LAYN	Layilin
105	2	OID00327	P08473	MME	Neprilysin
106	2	OID00328	O14793	MSTN	Growth/differentiation factor 8
107	2	OID00329	P04216	THY1	Thy-1 membrane glycoprotein
108	2	OID00330	Q96NZ8	WFIKKN1	WAP, Kazal, immunoglobulin, Kunitz and NTR domain-containing protein 1
109	2	OID00331	Q9H3S3	TMPRSS5	Transmembrane protease serine 5
110	2	OID00332	P22223	CDH3	Cadherin-3
111	2	OID00333	P56159	GFRA1	GDNF family receptor alpha-1
112	2	OID00334	P15509	CSF2RA	Granulocyte-macrophage colony-stimulating factor receptor subunit alpha
113	2	OID00335	P01138	NGF	Beta-nerve growth factor
114	2	OID00336	Q6ZMJ2	SCARA5	Scavenger receptor class A member 5
115	2	OID00337	P41217	CD200	OX-2 membrane glycoprotein
116	2	OID00338	Q16620	NTRK2	BDNF/NT-3 growth factors receptor
117	2	OID00339	P12544	GZMA	Granzyme A
118	2	OID00340	P09919	CSF3	Granulocyte colony-stimulating factor
119	2	OID00341	Q8NBI3	DRAXIN	Draxin
120	2	OID00342	Q96GP6	SCARF2	Scavenger receptor class F member 2
121	2	OID00343	O60609	GFRA3	GDNF family receptor alpha-3
122	2	OID00344	P15151	PVR	Poliovirus receptor
123	2	OID00345	Q9NP84	TNFRSF12A	Tumor necrosis factor receptor superfamily member 12A
124	2	OID00346	P37023	ACVRL1	Serine/threonine-protein kinase receptor R3
125	2	OID00347	O43155	FLRT2	Leucine-rich repeat transmembrane protein FLRT2
126	2	OID00348	P14384	CPM	Carboxypeptidase M
127	2	OID00349	Q8IUN9	CLEC10A	C-type lectin domain family 10 member A
128	2	OID00350	P78333	GPC5	Glypican-5
129	2	OID00351	P12644	BMP4	Bone morphogenetic protein 4
130	2	OID00352	Q96LA5	FCRL2	Fc receptor-like protein 2
131	2	OID00353	Q8NFP4	MDGA1	MAM domain-containing glycosylphosphatidylinositol anchor protein 1
132	2	OID00355	P16234	PDGFRA	Platelet-derived growth factor receptor alpha
133	2	OID00356	P53634	CTSC	Dipeptidyl peptidase 1
134	2	OID00357	P55285	CDH6	Cadherin-6
135	2	OID00358	Q08345	DDR1	Epithelial discoidin domain-containing receptor 1
136	2	OID00359	P57087	JAM2	Junctional adhesion molecule B
137	2	OID00360	P25774	CTSS	Cathepsin S
138	2	OID00361	Q9NR71	ASAH2	Neutral ceramidase
139	2	OID00362	Q02083	NAAA	N-acylethanolamine-hydrolyzing acid amidase
140	2	OID00363	Q9BZM5	ULBP2	UL16-binding protein 2
141	2	OID00364	O43157	PLXNB1	Plexin-B1
142	2	OID00365	O75509	TNFRSF21	Tumor necrosis factor receptor superfamily member 21
143	2	OID00366	Q8TDQ1	CD300LF	CMRF35-like molecule 1
144	2	OID00367	Q08629	SPOCK1	Testican-1
145	2	OID00368	P29460,P29459	IL12A_IL12B	Interleukin-12
146	2	OID00369	Q9UBT3	DKK4	Dickkopf-related protein 4
147	2	OID00370	Q9HAV5	EDA2R	Tumor necrosis factor receptor superfamily member 27
148	2	OID00371	O43561	LAT	Linker for activation of T-cells family member 1
149	2	OID00372	Q16288	NTRK3	NT-3 growth factor receptor
150	2	OID00373	Q6ISS4	LAIR2	Leukocyte-associated immunoglobulin-like receptor 2
151	2	OID00374	P55145	MANF	Mesencephalic astrocyte-derived neurotrophic factor
152	2	OID00375	Q92752	TNR	Tenascin-R
153	2	OID00376	Q8TD46	CD200R1	Cell surface glycoprotein CD200 receptor 1
154	2	OID00377	Q92823	NRCAM	Neuronal cell adhesion molecule
155	2	OID00378	Q16719	KYNU	Kynureninase

## Sheet: TabS2_Descr stat
Supplementary Table S2. Descriptive statistics for included proteins
Descriptive statistic T1: LNB patients before treatment initiation											Descriptive statistic T2: LNB patients following treatment												Descriptive statistics controls
	N	Mean	Median	Minimum	Maximum	Percentiles						N						Percentiles						N					Percentiles
	Valid					25	50	75	LOD			Valid	Missing	Mean	Median	Minimum	Maximum	25	50	75	LOD			Valid	Mean	Median	Minimum	Maximum	25	50	75	LOD
CXCL8	13	9.34025	9.52639	8.16929	10.586	8.42103	9.52639	10.1413	1.23684		CXCL8_b	12	1	7.43977	7.48526	6.70066	8.6223	6.92967	7.48526	7.6824	1.23684		CXCL8	60	7.3387	7.3301	6.59569	9.16291	7.02451	7.3301	7.5551	1.23684
VEGFA	13	9.67849	9.75812	8.9901	10.628	9.3636	9.75812	9.86922	0.91354		VEGFA_b	12	1	9.5574	9.62558	9.11087	10.0334	9.22551	9.62558	9.84639	0.91354		VEGFA	60	9.68709	9.6683	8.94081	10.5481	9.39569	9.6683	9.9903	0.91354
CD8A	13	7.7101	7.41494	5.5268	10.0592	6.43435	7.41494	9.33905	0.18693		CD8A_b	12	1	6.63913	6.36463	5.55089	8.45303	5.74275	6.36463	7.67355	0.18693		CD8A	60	5.0488	5.03369	4.03193	6.32147	4.72572	5.03369	5.41813	0.18693
CCL7	13	1.5767	0.85863	-0.02317	4.89812	0.39447	0.85863	2.77154	0.33873		CCL7_b	12	1	0.0157542	-0.22462	-0.47184	1.75455	-0.264365	-0.22462	0.12348	0.33873		CCL7	60	-0.138753	-0.163835	-0.91777	2.29557	-0.327235	-0.163835	0.02972	0.33873
CDCP1	13	3.5735	3.75349	2.84118	4.03441	3.33057	3.75349	3.79352	-0.94349		CDCP1_b	12	1	3.44269	3.52379	2.95134	3.97205	3.07279	3.52379	3.70497	-0.94349		CDCP1	60	3.57404	3.52649	2.60455	4.82646	3.31741	3.52649	3.81593	-0.94349
CD244	13	2.79329	2.66944	1.5451	3.96572	2.14689	2.66944	3.72544	0.38015		CD244_b	12	1	2.00614	2.07635	1.27893	2.70873	1.61758	2.07635	2.29788	0.38015		CD244	60	1.81994	1.87677	0.96475	2.58377	1.49245	1.87677	2.11902	0.38015
IL7	13	0.132095	0.06799	-0.1707	0.4754	-0.011065	0.06799	0.339425	0.27379		IL7_b	12	1	0.311279	0.313375	-0.12748	0.8788	-0.008085	0.313375	0.585935	0.27379		IL7	60	0.72919	0.686365	0.28276	1.41974	0.527365	0.686365	0.914265	0.27379
TNFRSF11B	13	9.18261	9.22338	8.24557	10.4751	8.73256	9.22338	9.4049	0.20584		TNFRSF11B_b	12	1	9.09793	9.06086	8.31786	9.83226	8.7184	9.06086	9.5207	0.20584		TNFRSF11B	60	9.38176	9.33869	8.1398	10.4031	9.1175	9.33869	9.66869	0.20584
TGFB1	13	4.51683	4.37994	3.52699	5.71233	3.78123	4.37994	5.23754	0.05838		TGFB1_b	12	1	3.90094	4.0047	3.46766	4.42492	3.56108	4.0047	4.07109	0.05838		TGFB1	60	4.14567	4.18118	2.79895	4.95767	3.91265	4.18118	4.5177	0.05838
PLAU	13	6.968	6.99591	6.26117	7.54104	6.79238	6.99591	7.25167	0.35956		PLAU_b	12	1	6.94926	6.9841	6.4112	7.32954	6.68216	6.9841	7.24733	0.35956		PLAU	60	6.98335	6.99422	6.30677	7.80497	6.71541	6.99422	7.24939	0.35956
IL6	13	5.69817	5.18824	2.62181	8.06931	4.34371	5.18824	7.32229	0.20283		IL6_b	12	1	3.29441	2.96639	2.01538	5.82536	2.44524	2.96639	3.84906	0.20283		IL6	60	2.73087	2.7248	1.72552	5.95336	2.2301	2.7248	3.04158	0.20283
CCL2	13	12.3801	12.3557	11.043	13.9001	11.7341	12.3557	13.0507	0.6041		CCL2_b	12	1	11.4829	11.4942	11.1205	11.9587	11.233	11.4942	11.6489	0.6041		CCL2	60	11.9284	11.9477	10.8861	12.7995	11.7082	11.9477	12.1558	0.6041
IL17A	13	1.9345	2.04933	-0.16596	4.91449	0.723515	2.04933	2.89335	-0.06236		IL17A_b	12	1	0.208952	0.075755	-0.26046	1.09608	-0.0495325	0.075755	0.409768	-0.06236		IL17A	60	-0.305959	-0.30452	-0.76522	0.18102	-0.45567	-0.30452	-0.134212	-0.06236
CXCL11	13	6.76429	6.86225	3.9456	8.89181	5.369	6.86225	8.28652	0.02111		CXCL11_b	12	1	4.07771	3.72752	2.65629	6.21442	3.50929	3.72752	4.59233	0.02111		CXCL11	60	2.98811	2.89419	1.67033	4.95371	2.56671	2.89419	3.48547	0.02111
TNFSF10	13	2.66639	2.35256	1.49111	5.50225	1.9716	2.35256	3.38124	-0.41838		TNFSF10_b	12	1	1.73517	1.74574	1.32547	2.28991	1.50003	1.74574	1.95938	-0.41838		TNFSF10	60	1.44997	1.4593	0.83266	1.90707	1.28917	1.4593	1.64252	-0.41838
IL20RA	13	0.102802	0.08908	-0.19743	0.34799	-0.016825	0.08908	0.23113	-0.05484		IL20RA_b	12	1	0.21581	0.230815	-0.06205	0.45371	0.082415	0.230815	0.38888	-0.05484		IL20RA	60	0.145264	0.08817	-0.33791	4.02468	-0.0686075	0.08817	0.212402	-0.05484
CXCL9	13	7.02913	6.76769	3.91625	10.0001	5.49319	6.76769	9.11801	0.15413		CXCL9_b	12	1	3.49483	3.156	1.65078	5.65121	2.27298	3.156	4.73665	0.15413		CXCL9	60	3.49065	3.40985	1.61994	6.24351	2.92427	3.40985	3.8593	0.15413
CST5	13	4.26496	4.27613	4.09446	4.40316	4.19947	4.27613	4.32535	-0.86749		CST5_b	12	1	4.2715	4.25512	4.16825	4.44638	4.20483	4.25512	4.32758	-0.86749		CST5	60	4.25547	4.26689	4.02136	4.75078	4.17051	4.26689	4.3221	-0.86749
OSM	13	1.25074	0.95237	-0.18881	2.86751	0.242985	0.95237	2.54285	0.07989		OSM_b	12	1	-0.031965	-0.02218	-0.93619	0.72597	-0.263535	-0.02218	0.202118	0.07989		OSM	60	-0.151129	-0.14436	-0.67773	0.46328	-0.28951	-0.14436	-0.022765	0.07989
CXCL1	13	7.21145	7.68343	5.4128	8.96658	5.76065	7.68343	8.22659	1.5518		CXCL1_b	12	1	5.17185	5.04529	4.54866	6.4777	4.84224	5.04529	5.38848	1.5518		CXCL1	60	5.1116	5.02232	4.20363	6.63872	4.81807	5.02232	5.41119	1.5518
CCL4	13	3.90282	4.23686	1.91534	4.83872	3.34631	4.23686	4.54692	-0.05018		CCL4_b	12	1	2.70459	2.65919	1.88662	3.54565	2.27929	2.65919	3.0883	-0.05018		CCL4	60	2.76773	2.76276	1.87613	3.72611	2.51466	2.76276	3.05539	-0.05018
CD6	13	2.01083	1.76138	0.47865	3.74138	0.71191	1.76138	3.17931	-0.14447		CD6_b	12	1	0.634677	0.49101	0.0264	2.07541	0.226795	0.49101	0.890945	-0.14447		CD6	60	-0.0982323	-0.12509	-0.54798	0.44875	-0.25675	-0.12509	0.0383025	-0.14447
KITLG	13	4.12188	3.93124	3.34328	4.90493	3.74883	3.93124	4.66376	0.0876		KITLG_b	12	1	3.85832	3.79821	3.36739	4.48161	3.58018	3.79821	4.12022	0.0876		KITLG	60	3.95416	3.96054	3.05319	4.8841	3.65863	3.96054	4.29811	0.0876
IL18	13	2.42659	1.9095	1.38825	3.98343	1.66	1.9095	3.46106	0.22042		IL18_b	12	1	1.4857	1.42714	0.71516	2.22434	1.20149	1.42714	1.81919	0.22042		IL18	60	1.60866	1.56544	0.68205	3.07656	1.25829	1.56544	1.9324	0.22042
TGFA	13	5.67785	5.68325	5.09931	6.11854	5.51792	5.68325	5.90532	-0.44403		TGFA_b	12	1	5.71367	5.68548	5.30595	6.19547	5.49894	5.68548	5.9548	-0.44403		TGFA	60	5.86565	5.86569	5.28157	6.48538	5.64413	5.86569	6.07383	-0.44403
CCL13	13	7.15747	7.26902	5.00581	8.68522	6.07069	7.26902	8.25336	1.21317		CCL13_b	12	1	5.32483	5.22682	4.17193	6.6584	4.74734	5.22682	5.91366	1.21317		CCL13	60	5.51497	5.58119	3.88677	6.62985	5.2621	5.58119	5.80523	1.21317
CCL11	13	1.06525	1.06679	0.20022	1.69958	0.782745	1.06679	1.4126	0.14482		CCL11_b	12	1	0.71583	0.70797	0.40056	1.11902	0.536817	0.70797	0.86158	0.14482		CCL11	60	0.785005	0.766745	0.09765	1.27599	0.605688	0.766745	0.967595	0.14482
TNFSF14	13	1.85036	2.05394	0.91147	2.63977	1.30885	2.05394	2.3536	0.09066		TNFSF14_b	12	1	1.45529	1.40361	0.59147	2.51666	1.16863	1.40361	1.84279	0.09066		TNFSF14	60	0.592852	0.590435	-0.14271	1.22193	0.38052	0.590435	0.767085	0.09066
FGF5	13	2.87718	2.85917	2.16026	3.51175	2.70031	2.85917	3.07815	-0.00467		FGF5_b	12	1	2.83723	2.86428	2.23854	3.20432	2.74256	2.86428	3.0218	-0.00467		FGF5	60	2.88709	2.891	2.01789	3.60692	2.58713	2.891	3.11158	-0.00467
MMP1	13	3.52592	3.39785	2.82644	4.71343	3.13205	3.39785	3.85536	0.16076		MMP1_b	12	1	3.1364	3.09575	2.42506	3.6777	2.90121	3.09575	3.41983	0.16076		MMP1	60	3.10334	3.18663	1.91076	4.19603	2.72233	3.18663	3.4674	0.16076
LIFR	13	3.33028	3.31415	3.00184	3.72099	3.15533	3.31415	3.44862	0.66563		LIFR_b	12	1	3.36912	3.42099	2.90747	3.7903	3.23443	3.42099	3.50419	0.66563		LIFR	60	3.49341	3.45451	2.87133	4.16231	3.22813	3.45451	3.7925	0.66563
FGF21	13	0.909933	0.82805	0.12228	2.74157	0.26796	0.82805	1.10834	0.23926		FGF21_b	12	1	0.70437	0.58464	-0.10955	1.64265	0.408567	0.58464	1.2105	0.23926		FGF21	60	0.653241	0.57961	-0.07242	1.85978	0.344203	0.57961	0.865885	0.23926
CCL19	13	9.73149	9.48005	7.33829	11.8726	8.48744	9.48005	11.4024	0.18511		CCL19_b	12	1	8.06812	7.82569	6.16225	10.9209	7.41541	7.82569	8.44759	0.18511		CCL19	60	7.31697	7.47972	5.23744	8.84163	6.79879	7.47972	7.87491	0.18511
IL10RB	13	2.50034	2.21959	1.70612	3.72887	1.94557	2.21959	3.00284	0.4951		IL10RB_b	12	1	2.00281	1.96294	1.57614	2.82793	1.75518	1.96294	2.18096	0.4951		IL10RB	60	2.09223	2.10481	1.49145	2.80803	1.91859	2.10481	2.25303	0.4951
IL18R1	13	3.84341	3.38475	2.55507	5.18206	3.08465	3.38475	5.02255	0.01057		IL18R1_b	12	1	3.07939	3.14037	2.2731	3.81616	2.75796	3.14037	3.36117	0.01057		IL18R1	60	2.79936	2.76995	1.78414	3.90855	2.42707	2.76995	3.16487	0.01057
CD274	13	5.36506	5.00606	4.58263	6.47402	4.92421	5.00606	6.05984	1.27249		CD274_b	12	1	4.96895	5.00541	4.59078	5.54236	4.62183	5.00541	5.22701	1.27249		CD274	60	5.16764	5.24104	4.00047	6.27526	4.81101	5.24104	5.56764	1.27249
CXCL5	13	4.63389	4.46162	3.80309	5.88891	4.16049	4.46162	5.12476	0.40625		CXCL5_b	12	1	3.93368	3.96821	3.30377	4.54446	3.5859	3.96821	4.26899	0.40625		CXCL5	60	3.81459	3.88755	2.90194	4.51664	3.57158	3.88755	4.12303	0.40625
HGF	13	8.05037	7.8662	7.44276	8.88227	7.72011	7.8662	8.47214	0.36783		HGF_b	12	1	7.87462	7.84484	7.42325	8.47194	7.56095	7.84484	8.22522	0.36783		HGF	60	7.82003	7.88546	6.7322	8.40003	7.5831	7.88546	8.08616	0.36783
IL12B	13	4.71764	4.64396	2.32362	7.21236	3.37887	4.64396	5.9484	-0.7561		IL12B_b	12	1	1.91053	1.32162	0.64633	4.16598	0.907262	1.32162	3.35998	-0.7561		IL12B	60	0.89538	0.906075	-0.0354	1.59915	0.682445	0.906075	1.14366	-0.7561
MMP10	13	3.96671	3.97038	3.34363	4.93283	3.47061	3.97038	4.44204	0.49419		MMP10_b	12	1	3.33404	3.29999	3.05745	3.72771	3.14352	3.29999	3.51236	0.49419		MMP10	60	3.21753	3.28553	1.4923	4.2477	2.98016	3.28553	3.57481	0.49419
IL10	13	4.95227	5.49881	2.38897	7.33868	3.0596	5.49881	6.88923	0.41327		IL10_b	12	1	0.853258	0.848255	0.21381	2.07839	0.309912	0.848255	1.20381	0.41327		IL10	60	-0.007782	0.036375	-0.77109	0.6576	-0.19387	0.036375	0.214655	0.41327
TNF	13	2.50154	2.32622	0.28554	4.99524	0.96062	2.32622	4.54918	-0.53931		TNF_b	12	1	-0.0694592	-0.22192	-0.75364	1.14403	-0.50637	-0.22192	0.20355	-0.53931		TNF	60	-0.513134	-0.499075	-0.99321	0.02504	-0.691055	-0.499075	-0.37392	-0.53931
CCL23	13	4.00905	3.86729	2.02854	6.31587	2.66631	3.86729	5.75346	0.25226		CCL23_b	12	1	2.45041	2.36484	1.8105	3.6336	2.14506	2.36484	2.75304	0.25226		CCL23	60	2.72596	2.73639	1.9192	3.48422	2.4716	2.73639	2.97608	0.25226
CD5	13	4.00259	3.7493	1.73697	6.53179	2.43656	3.7493	5.6854	-0.39166		CD5_b	12	1	2.27339	2.05618	0.976	4.54419	1.58361	2.05618	2.5368	-0.39166		CD5	60	0.632973	0.63667	-0.07474	2.09049	0.422353	0.63667	0.770107	-0.39166
CCL3	13	5.06713	5.01351	3.00334	7.12206	3.71502	5.01351	6.73254	-0.30822		CCL3_b	12	1	2.9292	2.90934	1.97314	3.95094	2.4183	2.90934	3.49221	-0.30822		CCL3	60	2.68162	2.66877	1.56457	3.45394	2.47047	2.66877	2.96685	-0.30822
FLT3LG	13	8.06835	8.00385	7.24707	9.22364	7.88156	8.00385	8.09819	1.27767		FLT3LG_b	12	1	7.92464	7.94654	7.57316	8.28729	7.75368	7.94654	8.05357	1.27767		FLT3LG	60	8.14061	8.19051	7.40943	8.63146	7.95926	8.19051	8.40705	1.27767
CXCL6	13	5.6646	5.68517	3.65722	8.09519	4.04268	5.68517	7.05043	0.18628		CXCL6_b	12	1	3.91346	3.57572	3.16744	5.69869	3.3356	3.57572	4.38267	0.18628		CXCL6	60	3.23007	3.26347	1.85611	5.03245	2.67436	3.26347	3.65237	0.18628
CXCL10	13	12.5425	13.1072	9.03045	13.4697	12.0428	13.1072	13.4259	1.11089		CXCL10_b	12	1	9.94823	9.36829	7.85948	13.0343	9.12249	9.36829	10.9701	1.11089		CXCL10	60	9.11337	9.09418	7.41195	10.4151	8.60802	9.09418	9.71775	1.11089
EIF4EBP1	13	3.60884	3.02809	1.8957	5.94137	2.50328	3.02809	5.05539	-0.02342		EIF4EBP1_b	12	1	2.38577	2.1223	1.73104	3.70413	1.86641	2.1223	2.69317	-0.02342		EIF4EBP1	60	2.56517	2.46539	1.50343	4.69572	2.12906	2.46539	2.78355	-0.02342
SIRT2	13	1.37653	1.29379	0.87047	2.12996	1.13468	1.29379	1.70825	0.62948		SIRT2_b	12	1	1.48545	1.4605	1.08562	2.08305	1.13592	1.4605	1.71264	0.62948		SIRT2	60	1.64195	1.65488	0.88617	2.93932	1.29996	1.65488	1.98146	0.62948
CCL28	13	0.516203	0.44023	0.20858	0.98958	0.23578	0.44023	0.77132	-0.06699		CCL28_b	12	1	0.435187	0.452675	-0.09353	0.90945	0.159188	0.452675	0.723612	-0.06699		CCL28	60	0.378559	0.375345	-0.24809	0.95209	0.181142	0.375345	0.56502	-0.06699
DNER	13	9.91503	9.94624	9.70894	10.089	9.79837	9.94624	10.022	0.39644		DNER_b	12	1	9.99567	10.0102	9.81297	10.2549	9.8553	10.0102	10.0743	0.39644		DNER	60	9.97892	9.97504	9.58019	10.2411	9.89213	9.97504	10.0801	0.39644
CD40	13	9.53206	9.214	8.86695	10.8169	8.93229	9.214	10.177	0.68381		CD40_b	12	1	8.8534	8.86755	8.13393	9.44223	8.6918	8.86755	8.98556	0.68381		CD40	60	8.85799	8.88425	8.15151	9.66342	8.55853	8.88425	9.06671	0.68381
IFNG	13	6.16155	5.02399	2.52361	9.79337	4.0459	5.02399	8.87367	1.91953		IFNG_b	12	1	2.94782	2.20095	0.68308	8.41755	1.66196	2.20095	3.7549	1.91953		IFNG	60	1.27965	1.35808	-0.4295	2.96003	0.732868	1.35808	1.60805	1.91953
FGF19	13	4.72803	4.81391	3.64846	5.59812	4.4742	4.81391	5.11665	0.0763		FGF19_b	12	1	4.6682	4.80986	3.67551	5.24794	4.29052	4.80986	4.97876	0.0763		FGF19	60	4.67196	4.67792	3.37929	6.0109	4.28052	4.67792	4.98498	0.0763
LIF	13	2.17677	1.99741	0.09231	4.53209	0.749025	1.99741	3.80157	0.01291		LIF_b	12	1	0.451405	0.40294	0.02261	1.0597	0.25948	0.40294	0.631463	0.01291		LIF	60	0.740962	0.525755	-0.17218	3.72789	0.359728	0.525755	0.858967	0.01291
CCL8	13	8.88328	8.85932	6.04327	12.7706	7.69265	8.85932	9.84164	0.66797		CCL8_b	12	1	5.41903	5.42778	3.87831	6.99944	4.65806	5.42778	5.85568	0.66797		CCL8	60	4.86742	4.85468	3.24547	6.37351	4.50974	4.85468	5.20747	0.66797
CASP8	13	0.18308	0.03292	-0.50462	1.05083	-0.229645	0.03292	0.750135	-0.08075		CASP8_b	12	1	-0.303008	-0.35135	-0.57001	0.03388	-0.419928	-0.35135	-0.180555	-0.08075		CASP8	60	-0.399171	-0.418525	-0.87479	0.1154	-0.53938	-0.418525	-0.272215	-0.08075
CCL25	13	1.43415	1.18126	0.7449	2.45592	0.89684	1.18126	2.19173	-0.06019		CCL25_b	12	1	1.01888	1.01516	0.63749	1.61167	0.774235	1.01516	1.15824	-0.06019		CCL25	60	1.17241	1.1113	0.38466	2.0207	0.94685	1.1113	1.47431	-0.06019
CX3CL1	13	3.00015	2.87143	2.55148	4.01166	2.63397	2.87143	3.31705	0.34943		CX3CL1_b	12	1	2.86903	2.7809	2.37337	3.58854	2.63096	2.7809	3.10623	0.34943		CX3CL1	60	3.1394	3.16492	2.18649	3.97334	2.91179	3.16492	3.43146	0.34943
TNFRSF9	13	4.66288	4.64957	2.74083	6.8445	3.4643	4.64957	5.97874	0.69124		TNFRSF9_b	12	1	3.10916	3.07812	2.2683	4.1112	2.63572	3.07812	3.54214	0.69124		TNFRSF9	60	2.54	2.58377	1.64222	3.31742	2.35525	2.58377	2.74654	0.69124
TNFSF12	13	9.56872	9.52609	9.18137	10.2722	9.35801	9.52609	9.71733	0.21602		TNFSF12_b	12	1	9.74053	9.72353	9.31239	10.5844	9.47903	9.72353	9.91086	0.21602		TNFSF12	60	9.94908	9.98334	8.9771	11.1354	9.7257	9.98334	10.2291	0.21602
CCL20	13	1.21665	1.16037	-0.12262	2.92734	0.348235	1.16037	1.96112	0.42974		CCL20_b	12	1	0.264809	0.22111	-0.11106	0.75658	0.115825	0.22111	0.43303	0.42974		CCL20	60	0.289776	0.172725	-0.68658	2.35303	-0.0114875	0.172725	0.552685	0.42974
STAMBP	13	0.84352	0.45525	0.29069	1.82516	0.38297	0.45525	1.51818	-0.17338		STAMBP_b	12	1	0.533663	0.4732	0.104	1.10723	0.334457	0.4732	0.784532	-0.17338		STAMBP	60	0.56292	0.54451	-0.09053	1.35139	0.343018	0.54451	0.73085	-0.17338
ADA	13	4.90805	4.82746	3.5932	6.25976	4.39428	4.82746	5.49046	0.28042		ADA_b	12	1	4.39088	4.24842	3.73101	5.15456	4.09188	4.24842	4.75212	0.28042		ADA	60	4.31808	4.26401	3.21634	5.68397	3.98812	4.26401	4.65434	0.28042
LTA	13	4.48439	3.99596	2.28857	6.53567	3.52897	3.99596	6.02697	0.35987		LTA_b	12	1	2.36206	2.10098	1.22611	3.79585	1.84917	2.10098	3.26494	0.35987		LTA	60	1.19322	1.21749	0.10367	2.20222	1.00104	1.21749	1.43913	0.35987
CSF1	13	8.61028	8.48389	8.15135	9.14676	8.28496	8.48389	9.05043	-0.13559		CSF1_b	12	1	8.46618	8.49773	8.15245	8.79518	8.24184	8.49773	8.63521	-0.13559		CSF1	60	8.50193	8.53979	7.72854	8.97358	8.2741	8.53979	8.76243	-0.13559
NMNAT1	13	3.04272	2.44209	0.90472	6.69019	1.75086	2.44209	4.57957	0.87844		NMNAT1_b	12	1	1.55743	1.11822	0.54864	4.83129	0.773457	1.11822	2.06712	0.87844		NMNAT1	60	1.63372	1.47142	0.50345	3.93333	1.05174	1.47142	1.95605	0.87844
NRP2	13	2.91902	2.75572	2.37256	3.7053	2.64237	2.75572	3.17163	0.8747		NRP2_b	12	1	2.87632	2.81191	2.44475	3.54747	2.64887	2.81191	3.13293	0.8747		NRP2	60	2.96967	2.99064	2.03572	3.82429	2.7676	2.99064	3.24091	0.8747
MAPT	13	3.378	3.27273	2.7213	4.45469	2.92582	3.27273	3.79286	1.54194		MAPT_b	12	1	3.56211	3.38746	2.86696	4.39243	3.06866	3.38746	4.20883	1.54194		MAPT	60	4.02755	4.14053	2.50731	5.9636	3.52875	4.14053	4.48883	1.54194
CADM3	13	7.51768	7.52633	7.40484	7.6445	7.46977	7.52633	7.55802	-0.20241		CADM3_b	12	1	7.53905	7.55357	7.42247	7.63437	7.48021	7.55357	7.59442	-0.20241		CADM3	60	7.48761	7.51032	7.0068	7.63689	7.44198	7.51032	7.55199	-0.20241
UNC5C	13	4.90819	4.9298	4.16953	5.44182	4.57596	4.9298	5.25139	-0.00488		UNC5C_b	12	1	5.00839	5.02153	4.13796	5.69239	4.65835	5.02153	5.38781	-0.00488		UNC5C	60	5.01169	5.01003	4.06285	5.79882	4.67648	5.01003	5.36062	-0.00488
VWC2	13	5.17799	5.17739	4.58768	5.70156	4.92167	5.17739	5.50418	-0.67852		VWC2_b	12	1	5.24529	5.27707	4.53656	5.76422	4.9771	5.27707	5.55484	-0.67852		VWC2	60	5.5058	5.54163	4.56499	6.36213	5.21479	5.54163	5.80824	-0.67852
SIGLEC9	13	4.87872	4.62719	3.83011	6.37372	4.16554	4.62719	5.66725	1.64804		SIGLEC9_b	12	1	4.02442	4.02159	3.57182	4.77026	3.68825	4.02159	4.20427	1.64804		SIGLEC9	60	4.23936	4.21992	3.29028	5.07477	3.97865	4.21992	4.48635	1.64804
CD300C	13	5.0251	4.94566	4.08724	6.58157	4.22863	4.94566	5.88689	1.28998		CD300C_b	12	1	4.31915	4.15743	3.78558	5.56755	3.90078	4.15743	4.46666	1.28998		CD300C	60	4.46311	4.45011	3.25692	5.62003	4.16995	4.45011	4.78441	1.28998
EZR	13	3.58152	3.08836	2.04417	5.3393	2.61256	3.08836	4.7351	0.09721		EZR_b	12	1	2.79771	2.64975	2.31466	4.05882	2.41738	2.64975	3.01308	0.09721		EZR	60	2.84596	2.85604	1.83951	3.87495	2.58641	2.85604	3.10058	0.09721
SMOC2	13	5.38074	5.22035	4.31088	7.01105	4.92004	5.22035	5.6463	1.69439		SMOC2_b	12	1	5.08241	5.08634	4.46675	6.12461	4.70058	5.08634	5.22332	1.69439		SMOC2	60	5.43899	5.44599	4.23674	6.36177	5.17793	5.44599	5.81937	1.69439
NBL1	13	5.69378	5.76575	5.13155	6.18856	5.41047	5.76575	5.96331	0.96668		NBL1_b	12	1	5.82008	5.78961	5.33072	6.10576	5.69747	5.78961	6.05651	0.96668		NBL1	60	5.70202	5.71447	5.0924	6.14237	5.55638	5.71447	5.84772	0.96668
EFNA4	13	3.48744	3.12584	2.43271	4.96805	2.93938	3.12584	4.36196	0.38526		EFNA4_b	12	1	2.74295	2.77265	2.31257	3.36008	2.38647	2.77265	2.95728	0.38526		EFNA4	60	2.68553	2.71481	1.79986	3.22749	2.46828	2.71481	2.93094	0.38526
SCARB2	13	5.9281	5.61871	5.13463	7.05598	5.50521	5.61871	6.53358	0.11991		SCARB2_b	12	1	5.54664	5.52381	5.08005	6.22947	5.23691	5.52381	5.82436	0.11991		SCARB2	60	5.76129	5.76736	4.83354	6.58651	5.50875	5.76736	6.05832	0.11991
NCAN	13	8.83963	8.86196	8.6754	9.00354	8.73208	8.86196	8.92095	-0.27733		NCAN_b	12	1	8.93765	8.95698	8.85296	9.00082	8.87188	8.95698	8.9881	-0.27733		NCAN	60	8.88431	8.87709	8.7094	9.09405	8.83444	8.87709	8.92574	-0.27733
PRTG	13	4.78118	4.80813	4.36682	5.30109	4.5007	4.80813	5.04615	1.01151		PRTG_b	12	1	4.79686	4.76703	4.39462	5.34476	4.62668	4.76703	4.9756	1.01151		PRTG	60	4.75731	4.77372	4.09477	5.35292	4.52383	4.77372	5.0346	1.01151
ROBO2	13	6.60157	6.57613	6.04632	7.50462	6.16235	6.57613	6.9197	1.23688		ROBO2_b	12	1	6.75138	6.82198	5.97155	7.41091	6.41	6.82198	7.09152	1.23688		ROBO2	60	6.90132	6.90022	5.60639	8.11347	6.56128	6.90022	7.30574	1.23688
CRTAM	13	1.92789	1.62367	0.45484	3.79672	1.06905	1.62367	2.93373	0.19395		CRTAM_b	12	1	1.15852	1.15213	0.12704	2.30049	0.57968	1.15213	1.71145	0.19395		CRTAM	60	0.43612	0.463075	-0.08672	1.09203	0.280125	0.463075	0.574527	0.19395
RGMA	13	9.234	9.23753	8.90593	9.4916	9.09015	9.23753	9.37894	0.14348		RGMA_b	12	1	9.28002	9.3389	8.94666	9.46464	9.11729	9.3389	9.40145	0.14348		RGMA	60	9.29968	9.32758	8.73963	9.71382	9.20657	9.32758	9.47711	0.14348
PLXNB3	13	5.8498	5.86996	5.38507	6.29595	5.61695	5.86996	6.06342	0.64053		PLXNB3_b	12	1	5.93956	5.97078	5.22563	6.53612	5.74548	5.97078	6.10466	0.64053		PLXNB3	60	6.08315	6.15264	5.03883	7.03843	5.78867	6.15264	6.41189	0.64053
CPA2	13	4.33488	4.26171	2.92459	5.80564	4.06199	4.26171	4.81522	0.88446		CPA2_b	12	1	4.14217	4.21128	3.36512	4.50931	3.89971	4.21128	4.44074	0.88446		CPA2	60	4.38124	4.3744	2.96075	6.08987	4.00169	4.3744	4.76302	0.88446
CD38	13	6.62959	6.64514	5.82799	7.22873	6.36974	6.64514	7.00836	0.06617		CD38_b	12	1	6.39811	6.3865	5.94744	6.87604	6.08565	6.3865	6.7093	0.06617		CD38	60	6.47499	6.46223	4.96553	7.57552	6.18156	6.46223	6.72491	0.06617
SMPD1	13	4.08909	4.06278	3.62733	4.50322	3.94184	4.06278	4.32928	1.38697		SMPD1_b	12	1	4.19514	4.15601	3.69127	4.75705	4.07018	4.15601	4.37339	1.38697		SMPD1	60	4.04591	3.98297	3.24848	4.96596	3.75004	3.98297	4.33052	1.38697
MSR1	13	4.69771	4.56289	3.38137	6.24225	3.84157	4.56289	5.68574	-0.31502		MSR1_b	12	1	3.7289	3.67376	2.95935	4.81398	3.19003	3.67376	4.26604	-0.31502		MSR1	60	3.61648	3.68185	2.54065	4.23257	3.37595	3.68185	3.91117	-0.31502
LRPAP1	13	6.31141	6.22929	5.66909	6.98436	5.94397	6.22929	6.72629	0.5739		LRPAP1_b	12	1	6.33209	6.42661	5.61864	7.105	5.9779	6.42661	6.69001	0.5739		LRPAP1	60	6.52851	6.51721	5.30128	7.50936	6.28571	6.51721	6.79552	0.5739
FRZB	13	3.65377	3.68378	3.34427	3.83688	3.58604	3.68378	3.72659	-0.20489		FRZB_b	12	1	3.62747	3.64518	3.49111	3.83116	3.53382	3.64518	3.68998	-0.20489		FRZB	60	3.51643	3.51173	3.18044	3.80143	3.44997	3.51173	3.59822	-0.20489
EPHB6	13	5.25172	5.34138	4.40395	6.16442	4.76099	5.34138	5.73127	-0.03294		EPHB6_b	12	1	5.27734	5.26992	4.24611	6.13369	4.78378	5.26992	5.85963	-0.03294		EPHB6	60	5.19806	5.15182	3.82892	7.05644	4.74511	5.15182	5.7424	-0.03294
RGMB	13	8.89685	8.98828	8.48967	9.32036	8.65928	8.98828	9.07878	1.82137		RGMB_b	12	1	8.9696	8.96688	8.43338	9.3569	8.79437	8.96688	9.18449	1.82137		RGMB	60	9.02335	9.07254	8.12558	9.76828	8.82637	9.07254	9.27781	1.82137
SIGLEC1	13	3.62679	3.4809	2.21175	6.43197	2.803	3.4809	4.21018	-0.53908		SIGLEC1_b	12	1	2.22133	2.0225	1.65552	3.19135	1.89659	2.0225	2.52309	-0.53908		SIGLEC1	60	2.02112	2.08522	1.23363	2.82989	1.65851	2.08522	2.34159	-0.53908
CNTN5	13	7.3571	7.48252	6.34349	8.04524	7.04294	7.48252	7.63055	0.91361		CNTN5_b	12	1	7.49487	7.60451	6.33428	8.00313	7.29551	7.60451	7.82769	0.91361		CNTN5	60	7.61448	7.61939	6.32133	8.49315	7.37815	7.61939	7.97288	0.91361
ADAM22	13	7.93117	7.98631	7.62199	8.16801	7.77309	7.98631	8.10014	-0.28639		ADAM22_b	12	1	8.0003	8.0193	7.59019	8.2372	7.92699	8.0193	8.12987	-0.28639		ADAM22	60	7.96015	7.9564	7.20718	8.50554	7.78871	7.9564	8.12667	-0.28639
CLEC1B	13	1.39227	1.15728	0.3934	2.59854	0.863965	1.15728	2.26003	0.24859		CLEC1B_b	12	1	0.839341	0.81686	0.32008	1.29331	0.567975	0.81686	1.17601	0.24859		CLEC1B	60	0.942092	0.913645	0.26625	2.25782	0.71545	0.913645	1.15467	0.24859
ADAM23	13	3.92892	3.91101	3.58337	4.28263	3.73719	3.91101	4.09995	-1.19955		ADAM23_b	12	1	3.93819	3.9042	3.61105	4.26724	3.80175	3.9042	4.11772	-1.19955		ADAM23	60	3.92469	3.97263	3.30915	4.41546	3.72594	3.97263	4.13926	-1.19955
MATN3	13	10.9384	10.8198	9.98866	12.1469	10.377	10.8198	11.5921	2.44263		MATN3_b	12	1	10.4859	10.4486	9.88684	11.1625	10.25	10.4486	10.7439	2.44263		MATN3	60	10.2882	10.3096	9.1177	11.3646	9.89783	10.3096	10.689	2.44263
RSPO1	13	1.72333	1.6361	1.46857	2.17061	1.52032	1.6361	1.89663	1.39162		RSPO1_b	12	1	1.70155	1.62713	1.52349	2.43713	1.55831	1.62713	1.70497	1.39162		RSPO1	60	1.79039	1.75597	1.29883	2.35833	1.62047	1.75597	1.96625	1.39162
LGALS8	13	4.69031	4.6064	3.9712	5.68417	4.38851	4.6064	4.96245	1.47733		LGALS8_b	12	1	4.81677	4.73266	4.43827	5.24449	4.53493	4.73266	5.15679	1.47733		LGALS8	60	4.96159	5.02057	3.96867	5.96245	4.62172	5.02057	5.22143	1.47733
BCAN	13	10.3795	10.3729	10.2255	10.5721	10.2929	10.3729	10.4605	1.83209		BCAN_b	12	1	10.4381	10.4181	10.2933	10.5699	10.364	10.4181	10.5439	1.83209		BCAN	60	10.4122	10.4129	10.1949	10.5842	10.37	10.4129	10.4549	1.83209
LAYN	13	9.23393	9.26052	8.51794	9.87076	8.6595	9.26052	9.76369	0.13971		LAYN_b	12	1	9.26933	9.33047	8.49722	10.0067	8.76126	9.33047	9.69195	0.13971		LAYN	60	9.55864	9.56023	8.09078	10.484	9.10824	9.56023	10.0433	0.13971
MME	13	1.40145	1.3484	1.15215	1.84541	1.20851	1.3484	1.53643	0.74481		MME_b	12	1	1.45596	1.48646	1.0547	2.08549	1.19101	1.48646	1.63171	0.74481		MME	60	1.49505	1.49908	1.02813	2.07993	1.33613	1.49908	1.62469	0.74481
MSTN	13	2.94388	2.9619	2.41269	3.31718	2.79684	2.9619	3.08415	1.64249		MSTN_b	12	1	3.02131	3.00512	2.48327	3.56247	2.94372	3.00512	3.12057	1.64249		MSTN	60	2.91504	2.93177	1.99255	3.62541	2.68163	2.93177	3.16723	1.64249
THY1	13	11.1352	11.115	10.9976	11.3048	11.0477	11.115	11.2579	-0.06647		THY1_b	12	1	11.1495	11.1421	11.0152	11.2984	11.0716	11.1421	11.2452	-0.06647		THY1	60	11.1098	11.0973	10.8781	11.3112	11.0578	11.0973	11.1687	-0.06647
WFIKKN1	13	0.751295	0.76558	-0.06044	1.47565	0.50324	0.76558	1.04361	0.34665		WFIKKN1_b	12	1	0.827707	0.907	0.21911	1.41056	0.501067	0.907	1.12017	0.34665		WFIKKN1	60	0.647108	0.63176	0.15106	1.19267	0.465422	0.63176	0.818512	0.34665
TMPRSS5	13	8.00737	8.11156	7.06575	8.63851	7.4372	8.11156	8.61882	1.21709		TMPRSS5_b	12	1	7.74521	7.86679	6.93361	8.67792	7.25732	7.86679	7.99833	1.21709		TMPRSS5	60	8.08512	8.05618	7.28762	8.92027	7.7196	8.05618	8.421	1.21709
CDH3	13	4.50853	4.49653	4.36683	4.64913	4.43418	4.49653	4.59234	-0.20364		CDH3_b	12	1	4.44417	4.4242	4.25073	4.65236	4.39091	4.4242	4.54326	-0.20364		CDH3	60	4.42502	4.4309	4.04231	4.61852	4.35276	4.4309	4.50485	-0.20364
GFRA1	13	6.64659	6.55843	6.04625	7.22077	6.3251	6.55843	6.95688	0.16617		GFRA1_b	12	1	6.62655	6.54572	6.02017	7.45166	6.38103	6.54572	6.90892	0.16617		GFRA1	60	6.75965	6.73724	5.8757	7.5229	6.52358	6.73724	7.02798	0.16617
CSF2RA	13	6.84355	6.86549	4.78612	10.6805	5.96158	6.86549	7.28145	-0.09159		CSF2RA_b	12	1	5.93614	5.86357	4.55133	7.11943	5.44882	5.86357	6.41457	-0.09159		CSF2RA	60	5.5302	5.67392	3.39636	7.26616	4.69134	5.67392	6.26539	-0.09159
NGF	13	3.22656	3.10367	2.65348	3.8265	2.82558	3.10367	3.69653	1.76341		NGF_b	12	1	2.97433	2.891	2.55421	3.51672	2.78126	2.891	3.23373	1.76341		NGF	60	3.14568	3.18022	2.50155	3.95095	2.90766	3.18022	3.33329	1.76341
SCARA5	13	3.88336	3.73389	3.10817	4.79398	3.34498	3.73389	4.41295	0.51469		SCARA5_b	12	1	3.68044	3.66291	3.06558	4.42814	3.34932	3.66291	4.14547	0.51469		SCARA5	60	3.95367	3.90065	2.97945	5.1257	3.64082	3.90065	4.31151	0.51469
CD200	13	10.1737	10.1996	9.65075	10.6352	9.96002	10.1996	10.4251	-1.01426		CD200_b	12	1	10.2746	10.2988	9.63533	10.7849	10.0504	10.2988	10.5366	-1.01426		CD200	60	10.3796	10.4838	9.32183	11.1427	10.1549	10.4838	10.6151	-1.01426
NTRK2	13	6.78293	6.83246	6.43694	7.22054	6.61612	6.83246	6.90644	0.45107		NTRK2_b	12	1	6.86974	6.87138	6.41342	7.19064	6.77182	6.87138	7.03857	0.45107		NTRK2	60	6.9485	6.97605	6.32735	7.6625	6.73715	6.97605	7.18802	0.45107
GZMA	13	5.56911	5.46653	4.3712	6.77954	4.99546	5.46653	6.19306	-1.61937		GZMA_b	12	1	5.01887	4.82189	3.78603	6.37273	4.58123	4.82189	5.63476	-1.61937		GZMA	60	3.29031	3.28057	2.41975	4.24484	2.90075	3.28057	3.68153	-1.61937
CSF3	13	1.24137	1.22926	-0.4118	3.5917	-0.00956	1.22926	2.3171	0.20712		CSF3_b	12	1	-0.238768	-0.30566	-1.34791	1.70754	-0.65855	-0.30566	-0.0826575	0.20712		CSF3	60	-0.465731	-0.468765	-2.03322	0.91595	-0.66138	-0.468765	-0.126833	0.20712
DRAXIN	13	8.95799	8.97297	8.55849	9.26336	8.7715	8.97297	9.20077	-0.08593		DRAXIN_b	12	1	9.03801	9.02893	8.75608	9.37372	8.81907	9.02893	9.25314	-0.08593		DRAXIN	60	9.08066	9.10071	7.77515	9.86753	8.8706	9.10071	9.3578	-0.08593
SCARF2	13	2.42341	2.08361	1.60305	3.4415	1.95192	2.08361	3.19566	-0.4912		SCARF2_b	12	1	2.15585	2.04966	1.6418	3.09096	1.84495	2.04966	2.43667	-0.4912		SCARF2	60	2.3724	2.40943	1.48934	3.07097	2.1128	2.40943	2.63346	-0.4912
GFRA3	13	5.66498	5.82659	4.90036	6.03805	5.32601	5.82659	5.99681	-0.00666		GFRA3_b	12	1	5.61811	5.59004	5.01682	6.34468	5.19543	5.59004	5.95443	-0.00666		GFRA3	60	5.70926	5.7088	4.74562	6.45307	5.44643	5.7088	6.00824	-0.00666
PVR	13	5.43357	5.41106	4.95237	5.98549	5.07723	5.41106	5.74881	0.43866		PVR_b	12	1	5.36888	5.45228	4.82489	5.89212	5.05318	5.45228	5.60541	0.43866		PVR	60	5.42239	5.45932	4.37477	6.58751	5.06104	5.45932	5.75431	0.43866
TNFRSF12A	13	4.96701	4.70434	4.07644	6.28199	4.52474	4.70434	5.66099	0.89024		TNFRSF12A_b	12	1	4.46935	4.39757	3.52663	5.34501	4.20756	4.39757	4.76652	0.89024		TNFRSF12A	60	4.8704	4.82666	3.9116	5.66658	4.59448	4.82666	5.13645	0.89024
ACVRL1	13	6.43938	6.16123	5.43041	7.4618	6.07523	6.16123	7.04427	1.57988		ACVRL1_b	12	1	6.07938	6.02215	5.50635	6.91629	5.69134	6.02215	6.3052	1.57988		ACVRL1	60	6.35576	6.36933	5.50308	7.27145	6.14358	6.36933	6.63476	1.57988
FLRT2	13	4.84725	4.88519	4.28099	5.47739	4.39416	4.88519	5.20257	1.18994		FLRT2_b	12	1	4.62792	4.58371	4.11457	5.27454	4.47223	4.58371	4.8632	1.18994		FLRT2	60	4.47539	4.44942	3.71091	5.1501	4.29972	4.44942	4.73163	1.18994
CPM	13	7.132	7.04765	6.01061	8.23439	6.79719	7.04765	7.53481	1.07944		CPM_b	12	1	6.76435	6.79752	6.2143	7.2998	6.4668	6.79752	6.99909	1.07944		CPM	60	6.85068	6.87402	5.66355	7.78899	6.56766	6.87402	7.14131	1.07944
CLEC10A	13	0.587835	0.23325	-1.26624	2.2466	-0.31569	0.23325	1.93888	-0.66454		CLEC10A_b	12	1	-0.552213	-0.354795	-2.41088	0.59226	-0.99543	-0.354795	-0.148648	-0.66454		CLEC10A	60	-0.67415	-0.63649	-2.25839	0.0899	-0.96817	-0.63649	-0.336915	-0.66454
GPC5	13	6.25423	6.2315	5.86716	6.77543	5.99855	6.2315	6.43609	0.55072		GPC5_b	12	1	6.4353	6.40818	6.11526	6.77567	6.23069	6.40818	6.69146	0.55072		GPC5	60	6.50282	6.442	5.47764	7.39193	6.19842	6.442	6.88143	0.55072
BMP4	13	1.3872	1.32664	0.86641	2.47729	1.08914	1.32664	1.61008	-0.22594		BMP4_b	12	1	1.26544	1.0668	0.84476	2.12867	0.936172	1.0668	1.70241	-0.22594		BMP4	60	1.56179	1.57306	0.75212	2.43841	1.29739	1.57306	1.82448	-0.22594
FCRL2	13	1.78434	1.70301	0.24867	3.69145	1.126	1.70301	2.48311	0.70695		FCRL2_b	12	1	0.943117	0.791025	0.47858	2.13596	0.531262	0.791025	1.26097	0.70695		FCRL2	60	0.28641	0.292835	-0.18131	0.82064	0.14826	0.292835	0.433318	0.70695
MDGA1	13	7.5969	7.58548	6.73729	8.48315	7.19993	7.58548	8.07435	2.06448		MDGA1_b	12	1	7.78757	7.8963	6.59155	8.71055	7.28575	7.8963	8.23316	2.06448		MDGA1	60	7.91827	7.97846	6.61959	9.14779	7.46013	7.97846	8.39232	2.06448
PDGFRA	13	4.25915	4.25599	3.7098	4.71277	3.9955	4.25599	4.51628	-0.05664		PDGFRA_b	12	1	4.22168	4.29602	3.38756	4.73788	4.14506	4.29602	4.31475	-0.05664		PDGFRA	60	4.10764	4.1307	3.22668	5.09913	3.83803	4.1307	4.4051	-0.05664
CTSC	13	5.51966	5.42453	4.26356	6.60743	5.02651	5.42453	6.25953	0.25862		CTSC_b	12	1	4.86819	4.81126	3.8635	5.94358	4.57753	4.81126	5.40313	0.25862		CTSC	60	4.51563	4.54473	3.20446	5.72552	4.19051	4.54473	4.82705	0.25862
CDH6	13	2.69991	2.66739	2.00692	3.40206	2.25727	2.66739	3.14208	0.17493		CDH6_b	12	1	2.55013	2.53518	2.15855	3.10254	2.23813	2.53518	2.82539	0.17493		CDH6	60	2.66585	2.68138	1.61219	3.9556	2.38317	2.68138	2.9697	0.17493
DDR1	13	6.82694	6.77773	6.39905	7.17878	6.63471	6.77773	7.10113	-0.73379		DDR1_b	12	1	6.91563	6.87464	6.51596	7.39538	6.65925	6.87464	7.11021	-0.73379		DDR1	60	7.02754	7.07287	6.09131	7.76591	6.78348	7.07287	7.34035	-0.73379
JAM2	13	11.0745	11.1059	10.6439	11.5274	10.8842	11.1059	11.2523	2.22402		JAM2_b	12	1	11.1053	11.1222	10.5065	11.5346	10.9471	11.1222	11.3097	2.22402		JAM2	60	11.1342	11.1699	10.2266	11.6678	10.964	11.1699	11.3244	2.22402
CTSS	13	7.17533	7.15237	6.92294	7.50234	7.05358	7.15237	7.28487	1.02537		CTSS_b	12	1	6.92048	6.86024	6.51074	7.37791	6.72407	6.86024	7.14656	1.02537		CTSS	60	6.83613	6.83887	6.39539	7.19563	6.72034	6.83887	6.92554	1.02537
ASAH2	13	1.37522	1.31968	1.05795	1.76026	1.18024	1.31968	1.62821	0.33266		ASAH2_b	12	1	1.38256	1.3998	0.99533	1.75169	1.19243	1.3998	1.55535	0.33266		ASAH2	60	1.30598	1.29901	0.72278	2.13494	1.02628	1.29901	1.57537	0.33266
NAAA	13	2.17465	2.22335	1.1805	3.19945	1.60278	2.22335	2.67162	0.07025		NAAA_b	12	1	1.82622	1.78223	1.27845	2.43165	1.49858	1.78223	2.11446	0.07025		NAAA	60	1.60525	1.55939	0.64419	2.69439	1.31701	1.55939	1.87837	0.07025
ULBP2	13	5.40549	5.44449	4.45508	6.28115	5.05093	5.44449	5.7295	0.97301		ULBP2_b	12	1	5.49789	5.50945	4.44083	6.16607	5.155	5.50945	5.8493	0.97301		ULBP2	60	5.4902	5.58075	3.88871	7.31005	5.04704	5.58075	5.86192	0.97301
PLXNB1	13	3.59269	3.5754	3.23454	4.08726	3.43769	3.5754	3.71902	1.00367		PLXNB1_b	12	1	3.53164	3.52962	3.14064	3.86857	3.38044	3.52962	3.72644	1.00367		PLXNB1	60	3.64723	3.59542	2.97766	4.48212	3.41811	3.59542	3.87888	1.00367
TNFRSF21	13	10.5669	10.6142	10.4091	10.7569	10.4533	10.6142	10.6373	1.19383		TNFRSF21_b	12	1	10.6107	10.6051	10.392	10.8027	10.5263	10.6051	10.7134	1.19383		TNFRSF21	60	10.6161	10.675	9.95991	10.8304	10.5171	10.675	10.7277	1.19383
CD300LF	13	5.44221	5.26422	4.37707	6.61204	4.83261	5.26422	6.2324	-0.13588		CD300LF_b	12	1	4.70347	4.70302	4.02417	5.29577	4.40752	4.70302	5.04664	-0.13588		CD300LF	60	4.6439	4.73116	1.84254	5.84056	4.34505	4.73116	5.12389	-0.13588
SPOCK1	13	7.24787	7.22943	7.00625	7.68231	7.07439	7.22943	7.37061	1.11813		SPOCK1_b	12	1	7.39038	7.39215	7.04828	7.91066	7.26573	7.39215	7.50198	1.11813		SPOCK1	60	7.53712	7.58647	7.0313	8.09256	7.33913	7.58647	7.71849	1.11813
IL12A	13	7.43547	7.1605	4.94536	10.0999	6.06696	7.1605	8.70985	-0.95156		IL12A_b	12	1	4.51028	3.93665	3.018	7.08992	3.46389	3.93665	6.03042	-0.95156		IL12A	60	3.4054	3.38356	2.47119	4.30958	3.15298	3.38356	3.72758	-0.95156
DKK4	13	3.17704	3.11522	2.55873	4.11964	2.76727	3.11522	3.61171	0.12548		DKK4_b	12	1	3.11704	3.09702	2.56748	4.00055	2.80293	3.09702	3.37825	0.12548		DKK4	60	3.45441	3.483	2.46673	4.71197	3.0567	3.483	3.80245	0.12548
EDA2R	13	7.83872	7.8121	6.78811	8.51924	7.4904	7.8121	8.42502	1.07464		EDA2R_b	12	1	7.74317	7.77449	6.54274	8.53603	7.55912	7.77449	8.17597	1.07464		EDA2R	60	8.36865	8.33736	7.26984	9.60036	7.96668	8.33736	8.67765	1.07464
LAT	13	0.687378	0.84777	-0.89874	1.6832	0.02338	0.84777	1.45846	0.58209		LAT_b	12	1	0.0484875	0.035225	-0.84537	0.63528	-0.279888	0.035225	0.424517	0.58209		LAT	60	-0.178065	-0.08079	-1.37766	0.88695	-0.50776	-0.08079	0.20244	0.58209
NTRK3	13	7.69788	7.74194	7.21077	8.22217	7.46143	7.74194	7.92376	0.80539		NTRK3_b	12	1	7.72365	7.85035	7.09767	8.17363	7.42791	7.85035	8.0181	0.80539		NTRK3	60	7.78108	7.77379	6.80358	8.75227	7.45637	7.77379	8.12173	0.80539
LAIR2	13	6.83158	6.67054	6.00761	7.81821	6.19437	6.67054	7.32497	0.1094		LAIR2_b	12	1	6.88608	6.99926	5.55247	8.07185	6.26204	6.99926	7.35914	0.1094		LAIR2	60	6.77051	6.89854	1.91031	8.61254	6.25024	6.89854	7.60288	0.1094
MANF	13	2.67933	2.5292	2.22302	4.17262	2.40468	2.5292	2.74391	1.28963		MANF_b	12	1	2.73366	2.825	2.35273	3.04933	2.47803	2.825	2.92388	1.28963		MANF	60	2.85389	2.87608	2.02805	3.50515	2.62443	2.87608	3.06878	1.28963
TNR	13	6.17985	6.20974	5.92281	6.46087	6.01112	6.20974	6.30197	0.16161		TNR_b	12	1	6.31637	6.28941	6.04498	6.69757	6.16774	6.28941	6.46984	0.16161		TNR	60	6.33043	6.3649	5.64812	6.83183	6.12559	6.3649	6.56272	0.16161
CD200R1	13	1.4448	1.27478	0.80237	2.57433	0.92179	1.27478	1.97037	0.78045		CD200R1_b	12	1	0.864043	0.83915	0.51304	1.32217	0.710595	0.83915	0.988337	0.78045		CD200R1	60	0.862307	0.861715	0.48025	1.2846	0.702022	0.861715	0.995425	0.78045
NRCAM	13	10.3676	10.3344	10.2902	10.5226	10.314	10.3344	10.4337	-0.41886		NRCAM_b	12	1	10.391	10.387	10.3164	10.5119	10.3391	10.387	10.4289	-0.41886		NRCAM	60	10.3687	10.3679	10.252	10.5583	10.32	10.3679	10.4096	-0.41886
KYNU	13	3.92511	4.2228	2.1337	6.18886	2.52769	4.2228	5.08664	-1.05959		KYNU_b	12	1	2.10017	1.91878	1.52466	3.26964	1.74345	1.91878	2.53527	-1.05959		KYNU	60	1.94766	1.91193	0.93955	3.35984	1.64357	1.91193	2.27557	-1.05959

## Sheet: Tab S3_ CaseCntrl
Supplementary Table S3. Age-adjusted difference in protein expression levels between patients with LNB at diagnosis and controls
	logFC	CI.L	CI.R	AveExpr all	t	P.Value	adj.P.Val	B	Index	Panel_1_2	GeneID	OlinkID	Uniprot ID	Protein
CXCL8	2.08436	1.66221	2.50651	7.65908	9.81935	1.40459e-15	1.55508e-14	24.8665	1	1	3576	OID00471	P10145	CXCL8
VEGFA	0.105794	-0.18862	0.400207	9.66747	0.714634	0.476826	0.621076	-7.14078	2	1	7422	OID00472	P15692	VEGFA
CD8A	2.75881	2.12525	3.39237	5.68034	8.65996	2.97478e-13	2.42679e-12	19.5468	3	1	925	OID05124	P01732	CD8A
CCL7	1.77459	1.23709	2.31209	0.145424	6.56603	4.12026e-09	2.1288e-08	10.1134	4	1	6354	OID00474	P80098	CCL7
CDCP1	0.0147399	-0.32376	0.35324	3.55541	0.0866	0.931197	0.967917	-7.39367	5	1	51744	OID00476	Q9H5V8	CDCP1
CD244	1.15187	0.766348	1.53738	1.99509	5.94209	6.25848e-08	2.77161e-07	7.43911	6	1	3574	OID00477	Q9BZW8	CD244
IL7	-0.430812	-0.632424	-0.229201	0.57887	-4.24966	5.53698e-05	0.000158932	0.842095	7	1	4982	OID00478	P13232	IL7
TNFRSF11B	0.307699	-0.0261869	0.641584	9.31123	1.83278	0.0703967	0.126878	-5.73734	8	1	7040	OID00479	O00300	TNFRSF11B
TGFB1	0.788759	0.421381	1.15614	4.16789	4.26985	5.14114e-05	0.000150354	0.91331	9	1	5328	OID00480	P01137	TGFB1
PLAU	-0.0980034	-0.381712	0.185706	6.97619	-0.686988	0.493992	0.6328	-7.1602	10	1	3569	OID00481	P00749	PLAU
IL6	3.18496	2.44106	3.92886	3.26425	8.51473	5.81981e-13	4.51036e-12	18.881	11	1	27189	OID00482	P05231	IL6
CCL2	0.753773	0.42065	1.0869	11.9346	4.50004	2.17802e-05	6.88967e-05	1.73989	12	1	3605	OID00484	P13500	CCL2
IL17A	2.05909	1.60303	2.51516	0.109392	8.97904	6.80269e-14	6.59011e-13	21.0114	13	1	6373	OID00485	Q16552	IL17A
CXCL11	3.76489	3.04209	4.4877	3.71947	10.3589	1.17955e-16	1.8283e-15	27.3297	14	1	8312	OID00486	O14625	CXCL11
TNFSF10	1.37069	0.999904	1.74148	1.67628	7.35181	1.21031e-10	6.69991e-10	13.5947	15	1	53832	OID00488	P50591	TNFSF10
IL20RA	-0.0235214	-0.392203	0.34516	0.148729	-0.12688	0.89934	0.954779	-7.38933	16	1	4283	OID00489	Q9UHF4	IL20RA
CXCL9	4.41816	3.56047	5.27585	4.03242	10.2445	1.99121e-16	2.8058e-15	26.809	17	1	1473	OID00490	Q07325	CXCL9
CST5	0.0697638	-0.0234091	0.162937	4.25918	1.48909	0.140227	0.231225	-6.29424	18	1	3560	OID00491	P28325	CST5
OSM	1.49669	1.11239	1.881	0.0800969	7.7453	2.00996e-11	1.19824e-10	15.3708	19	1	3558	OID00494	P13725	OSM
CXCL1	2.19633	1.67991	2.71276	5.44126	8.45814	7.55853e-13	5.57891e-12	18.6217	20	1	85480	OID00496	P09341	CXCL1
CCL4	1.55168	1.17167	1.93169	2.93242	8.12065	3.58438e-12	2.31491e-11	17.0785	21	1	923	OID00498	P13236	CCL4
CD6	2.20623	1.78576	2.62671	0.3278	10.435	8.32734e-17	1.43415e-15	27.676	22	1	4254	OID00499	P30203	CD6
KITLG	0.303208	-0.0301589	0.636574	3.96628	1.80884	0.0740721	0.131968	-5.7796	23	1	3606	OID00500	P21583	KITLG
IL18	1.10147	0.664953	1.53798	1.7164	5.01827	2.89647e-06	9.97673e-06	3.69353	24	1	6504	OID00501	Q14116	IL18
TGFA	-0.084258	-0.312255	0.143739	5.81547	-0.734959	0.464421	0.615259	-7.12602	25	1	6357	OID00503	P01135	TGFA
CCL13	1.60771	1.06883	2.14658	5.73933	5.93331	6.49843e-08	2.79793e-07	7.40221	26	1	6356	OID00504	Q99616	CCL13
CCL11	0.34266	0.121715	0.563604	0.8181	3.08433	0.00276508	0.00630275	-2.85647	27	1	8740	OID00505	P51671	CCL11
TNFSF14	1.22639	0.918148	1.53463	0.906933	7.91263	9.33028e-12	5.78478e-11	16.1307	28	1	8074	OID00506	O43557	TNFSF14
FGF5	0.0323471	-0.254203	0.318898	2.87854	0.2245	0.822916	0.898254	-7.37205	29	1	4312	OID00509	P12034	FGF5
MMP1	0.423918	0.0242624	0.823573	3.17264	2.10949	0.0378938	0.0725129	-5.21203	30	1	3977	OID00510	P03956	MMP1
LIFR	-0.0764782	-0.316869	0.163913	3.45091	-0.632703	0.528655	0.670019	-7.19612	31	1	26291	OID00511	P42702	LIFR
FGF21	0.583765	0.214398	0.953132	0.699718	3.14312	0.00231356	0.00535227	-2.69116	32	1	6363	OID00512	Q9NSA1	FGF21
CCL19	2.1302	1.35071	2.90969	7.79229	5.4349	5.31275e-07	2.00848e-06	5.34581	33	1	3601	OID00513	Q99731	CCL19
IL10RB	0.519837	0.221822	0.817852	2.14202	3.46905	0.000828289	0.00207072	-1.73107	34	1	58985	OID00515	Q08334	IL10RB
IL18R1	1.15486	0.678569	1.63115	2.99857	4.82214	6.296e-06	2.12148e-05	2.93994	35	1	29126	OID00517	Q13478	IL18R1
CD274	0.393751	0.00135825	0.786143	5.16979	1.99564	0.0492301	0.0908413	-5.43629	36	1	6374	OID00518	Q9NZQ7	CD274
CXCL5	0.885529	0.557755	1.2133	3.95671	5.37291	6.86349e-07	2.53296e-06	5.09582	37	1	3082	OID00520	P42830	CXCL5
HGF	0.432992	0.136424	0.72956	7.86297	2.9036	0.00471723	0.0102982	-3.34895	38	1	11009	OID00522	P14210	HGF
IL12B	3.94018	3.30101	4.57935	1.62328	12.2597	2.27478e-20	1.1753e-18	35.8409	39	1	3596	OID00523	P29460	IL12B
MMP10	0.786181	0.38669	1.18567	3.34856	3.91378	0.000184537	0.000493158	-0.309308	40	1	7124	OID00527	P09238	MMP10
IL10	5.07074	4.45589	5.6856	0.872373	16.4015	7.4239e-28	1.1507e-25	52.9819	41	1	6368	OID00528	P22301	IL10
TNF	3.13472	2.57094	3.69851	0.0105705	11.0577	4.90078e-18	1.08517e-16	30.4942	42	1	921	OID05548	P01375	TNF
CCL23	1.43672	0.920217	1.95323	2.88329	5.53196	3.54905e-07	1.44764e-06	5.73993	43	1	6348	OID00530	P55773	CCL23
CD5	3.44016	2.83084	4.04947	1.37991	11.2284	2.26594e-18	5.85369e-17	31.2618	44	1	2323	OID00531	P06127	CD5
CCL3	2.82272	2.31322	3.33221	3.08142	11.0181	5.86279e-18	1.13592e-16	30.3158	45	1	6372	OID00532	P10147	CCL3
FLT3LG	0.172043	-0.0786855	0.422772	8.09907	1.36463	0.176032	0.278418	-6.46901	46	1	3627	OID00533	P49771	FLT3LG
CXCL6	2.28152	1.58175	2.98128	3.69889	6.48416	5.91591e-09	2.95796e-08	9.75724	47	1	1978	OID00534	P80162	CXCL6
CXCL10	3.66373	2.93936	4.38809	9.75569	10.0589	4.66815e-16	6.02969e-15	25.9617	48	1	50604	OID00535	P02778	CXCL10
EIF4EBP1	1.22226	0.605293	1.83923	2.69947	3.93987	0.00016841	0.000457958	-0.222161	49	1	22933	OID00536	Q13541	EIF4EBP1
SIRT2	0.0383071	-0.286547	0.363161	1.57926	0.234516	0.815158	0.896096	-7.36973	50	1	92737	OID00538	Q8IXJ6	SIRT2
CCL28	0.282805	0.0733006	0.492309	0.407605	2.68457	0.00875536	0.0183389	-3.91301	51	1	6283	OID00539	Q9NRJ3	CCL28
DNER	0.0252527	-0.0851069	0.135612	9.97151	0.455071	0.650238	0.775284	-7.29318	52	1	958	OID01213	Q8NFT8	DNER
CD40	0.884565	0.561814	1.20732	8.96044	5.45058	4.97854e-07	1.92919e-06	5.40926	53	1	3458	OID00542	P25942	CD40
IFNG	4.79233	3.72405	5.86061	2.2618	8.92159	8.87292e-14	8.09001e-13	20.7476	54	1	3565	OID05547	P01579	IFNG
FGF19	0.151604	-0.2508	0.554007	4.68	0.749254	0.455808	0.61435	-7.11539	55	1	3976	OID00545	O95750	FGF19
LIF	1.46547	0.770717	2.16023	0.919678	4.19495	6.76224e-05	0.000190572	0.650309	56	1	6355	OID00547	P15018	LIF
CCL8	4.40806	3.74626	5.06987	5.55948	13.2464	3.09737e-22	2.40046e-20	40.1165	57	1	6370	OID00549	P80075	CCL8
CASP8	0.636543	0.414184	0.858903	-0.296545	5.69316	1.80456e-07	7.55966e-07	6.40148	58	1	6376	OID00550	Q14790	CASP8
CCL25	0.565691	0.263229	0.868153	1.19077	3.71954	0.000360397	0.000931025	-0.945386	59	1	3604	OID00551	O15444	CCL25
CX3CL1	0.0459937	-0.247684	0.339671	3.07993	0.311464	0.756223	0.868078	-7.34857	60	1	4908	OID00552	P78423	CX3CL1
TNFRSF9	2.29219	1.78741	2.79696	2.94503	9.03102	5.34912e-14	5.52742e-13	21.2501	61	1	8742	OID00553	Q07011	TNFRSF9
TNFSF12	-0.305155	-0.618288	0.00797839	9.86146	-1.93808	0.0559892	0.102098	-5.54536	62	1	6817	OID00555	O43508	TNFSF12
CCL20	0.965061	0.555345	1.37478	0.428008	4.68439	1.07623e-05	3.54927e-05	2.42079	63	1	10617	OID00556	P78556	CCL20
STAMBP	0.42342	0.143856	0.702984	0.601705	3.01212	0.00343166	0.00759868	-3.05612	64	1	100	OID00558	O95630	STAMBP
ADA	0.68838	0.257778	1.11898	4.41859	3.17931	0.00207083	0.00486332	-2.58817	65	1	1435	OID00560	P00813	ADA
LTA	3.23831	2.68871	3.78792	1.86159	11.7179	2.51858e-19	7.80761e-18	33.448	66	1	64802	OID00561	P01374	LTA
CSF1	0.256551	0.0288607	0.484241	8.51346	2.24084	0.0276885	0.0543254	-4.93948	67	1	8828	OID00562	P09603	CSF1
NMNAT1	1.40828	0.587955	2.2286	1.83845	3.41417	0.000989113	0.00239551	-1.89777	68	2	4137	OID00287	Q9HAN9	NMNAT1
NRP2	0.145011	-0.137805	0.427827	2.94875	1.01972	0.310806	0.45177	-6.8765	69	2	57863	OID00288	O60462	NRP2
MAPT	-0.451164	-0.951328	0.0490011	3.8625	-1.79392	0.0764427	0.134643	-5.80569	70	2	2668	OID05024	P10636	MAPT
CADM3	0.0518179	-0.0344235	0.138059	7.49947	1.19494	0.235491	0.365011	-6.68373	71	2	8633	OID00290	Q8N126	CADM3
UNC5C	-0.187531	-0.503593	0.128532	4.99539	-1.18	0.241349	0.367113	-6.70132	72	2	27180	OID00292	O95185	UNC5C
VWC2	-0.256399	-0.574089	0.0612907	5.41888	-1.60507	0.11225	0.187083	-6.11839	73	2	10871	OID00293	Q2TAL6	VWC2
SIGLEC9	0.963535	0.589045	1.33802	4.3068	5.11692	1.94924e-06	6.86665e-06	4.07867	74	2	7430	OID00294	Q9Y336	SIGLEC9
CD300C	0.732786	0.305941	1.15963	4.52874	3.41419	0.000989049	0.00239551	-1.89771	75	2	64094	OID00295	Q08708	CD300C
EZR	0.916573	0.479648	1.3535	2.95164	4.17197	7.35146e-05	0.000203478	0.570222	76	2	4681	OID00296	P15311	EZR
SMOC2	0.369498	0.0115336	0.727463	5.37974	2.05283	0.0432167	0.0807058	-5.32504	77	2	1945	OID00297	Q9H3U7	SMOC2
NBL1	0.0154107	-0.161878	0.192699	5.71743	0.172871	0.86317	0.929107	-7.38238	78	2	950	OID00298	P41271	NBL1
EFNA4	1.03637	0.697623	1.37512	2.81628	6.08439	3.39144e-08	1.59295e-07	8.04038	79	2	1463	OID00299	P52798	EFNA4
SCARB2	0.424186	0.0945319	0.753841	5.7565	2.55905	0.0122973	0.0254145	-4.2195	80	2	283659	OID00300	Q14108	SCARB2
NCAN	-0.0014072	-0.077993	0.0751786	8.885	-0.0365417	0.970938	0.977242	-7.39677	81	2	6092	OID00301	O14594	NCAN
PRTG	0.134394	-0.106081	0.374869	4.76654	1.11145	0.26956	0.405648	-6.77927	82	2	56253	OID00302	Q2VWP7	PRTG
ROBO2	-0.353823	-0.781191	0.0735456	6.8343	-1.64651	0.103414	0.176144	-6.05256	83	2	56963	OID00303	Q9HCK4	ROBO2
CRTAM	1.73437	1.3362	2.13254	0.766259	8.66281	2.93586e-13	2.42679e-12	19.5599	84	2	5365	OID00304	O95727	CRTAM
RGMA	-0.024696	-0.19912	0.149728	9.28686	-0.28158	0.778962	0.874921	-7.3575	85	2	1358	OID00305	Q96B86	RGMA
PLXNB3	-0.173074	-0.509948	0.1638	6.02719	-1.02175	0.309846	0.45177	-6.87443	86	2	952	OID00306	Q9ULL4	PLXNB3
CPA2	0.220759	-0.220125	0.661644	4.3404	0.995808	0.322218	0.462442	-6.9005	87	2	6609	OID00307	P48052	CPA2
CD38	0.153672	-0.19804	0.505384	6.48779	0.868938	0.387369	0.536091	-7.01853	88	2	4481	OID00308	P28907	CD38
SMPD1	0.161672	-0.110946	0.434291	4.07358	1.1794	0.241584	0.367113	-6.70201	89	2	4043	OID00309	P17405	SMPD1
MSR1	1.50066	1.11368	1.88763	3.79772	7.71217	2.33931e-11	1.34294e-10	15.2205	90	2	2487	OID00310	P21757	MSR1
LRPAP1	-0.136877	-0.446192	0.172437	6.46757	-0.880059	0.38135	0.532516	-7.00881	91	2	2051	OID00311	P30533	LRPAP1
FRZB	0.124737	0.0178868	0.231587	3.55311	2.32167	0.0226845	0.0456636	-4.76449	92	2	285704	OID00312	Q92765	FRZB
EPHB6	0.0550387	-0.455528	0.565605	5.21746	0.214386	0.830768	0.900483	-7.37428	93	2	6614	OID00313	O15197	EPHB6
RGMB	-0.135734	-0.396303	0.124836	8.99642	-1.03597	0.303206	0.45177	-6.85987	94	2	53942	OID00314	Q6NW40	RGMB
SIGLEC1	1.89943	1.44427	2.35459	2.29496	8.29934	1.57304e-12	1.10828e-11	17.8949	95	2	53616	OID00315	Q9BZZ2	SIGLEC1
CNTN5	-0.267411	-0.646363	0.111542	7.55823	-1.40338	0.164208	0.265127	-6.41615	96	2	51266	OID00316	O94779	CNTN5
ADAM22	0.0512641	-0.136929	0.239457	7.96139	0.541739	0.58944	0.725104	-7.24976	97	2	8745	OID00317	Q9P0K1	ADAM22
CLEC1B	0.579468	0.235703	0.923233	0.996436	3.35235	0.00120539	0.0028744	-2.08315	98	2	4148	OID00318	Q9P126	CLEC1B
ADAM23	0.0856212	-0.125349	0.296591	3.92724	0.807127	0.421884	0.57869	-7.07031	99	2	284654	OID00319	O75077	ADAM23
MATN3	0.860449	0.470957	1.24994	10.4155	4.39347	3.2514e-05	9.88172e-05	1.35384	100	2	3029	OID00320	O15232	MATN3
RSPO1	-0.00696872	-0.200013	0.186075	1.76759	-0.0717924	0.942939	0.967917	-7.39485	101	2	56925	OID00321	Q2MKA7	RSPO1
LGALS8	-0.0695351	-0.386221	0.247151	4.89966	-0.436673	0.663475	0.785027	-7.30143	102	2	143903	OID00324	O00214	LGALS8
BCAN	0.00289111	-0.0766978	0.08248	10.4109	0.0722425	0.942582	0.967917	-7.39482	103	2	4311	OID00325	Q96GW7	BCAN
LAYN	0.010707	-0.413509	0.434923	9.46813	0.0501952	0.960087	0.972637	-7.39618	104	2	2660	OID00326	Q6UX15	LAYN
MME	0.0371102	-0.141745	0.215966	1.47522	0.412642	0.680926	0.799572	-7.3117	105	2	7070	OID00327	P08473	MME
MSTN	-0.0206009	-0.26975	0.228548	2.93445	-0.164441	0.869781	0.929766	-7.38382	106	2	117166	OID00328	O14793	MSTN
THY1	0.0842751	0.00411949	0.164431	11.1193	2.09096	0.0395681	0.0747934	-5.24929	107	2	80975	OID00329	P04216	THY1
WFIKKN1	0.0338122	-0.191271	0.258896	0.688539	0.298752	0.765871	0.868078	-7.35248	108	2	1001	OID00330	Q96NZ8	WFIKKN1
TMPRSS5	0.308739	-0.0456163	0.663094	8.02524	1.73274	0.08683	0.14954	-5.91053	109	2	2674	OID00331	Q9H3S3	TMPRSS5
CDH3	0.13193	0.0379195	0.22594	4.44049	2.79093	0.00651033	0.0138233	-3.64369	110	2	1438	OID00332	P22223	CDH3
GFRA1	0.0025722	-0.26813	0.273274	6.72357	0.018897	0.984968	0.984968	-7.39727	111	2	4803	OID00333	P56159	GFRA1
CSF2RA	1.5316	0.72679	2.3364	5.78837	3.78472	0.000288551	0.000758058	-0.734477	112	2	286133	OID00334	P15509	CSF2RA
NGF	0.120323	-0.133043	0.373689	3.13386	0.944454	0.34766	0.489885	-6.95017	113	2	4345	OID00335	P01138	NGF
SCARA5	0.127815	-0.240914	0.496545	3.90434	0.689376	0.492496	0.6328	-7.15855	114	2	4915	OID00336	Q6ZMJ2	SCARA5
CD200	-0.20706	-0.506856	0.0927361	10.3333	-1.37357	0.173248	0.276839	-6.45694	115	2	3001	OID00337	P41217	CD200
NTRK2	-0.118233	-0.349334	0.112867	6.91206	-1.01747	0.311867	0.45177	-6.87878	116	2	1440	OID00338	Q16620	NTRK2
GZMA	2.23529	1.79218	2.6784	3.88286	10.0323	5.27288e-16	6.2869e-15	25.8406	117	2	374946	OID00339	P12544	GZMA
CSF3	1.70988	1.14516	2.27459	-0.172602	6.02167	4.44558e-08	2.02666e-07	7.77469	118	2	91179	OID00340	P09919	CSF3
DRAXIN	-0.206178	-0.494834	0.0824786	9.05588	-1.4205	0.159181	0.259717	-6.39235	119	2	2676	OID00341	Q8NBI3	DRAXIN
SCARF2	0.368407	0.0591952	0.677619	2.34963	2.36948	0.0201174	0.041029	-4.65844	120	2	5817	OID00342	Q96GP6	SCARF2
GFRA3	0.160436	-0.16389	0.484762	5.68962	0.983789	0.328059	0.466506	-6.91235	121	2	51330	OID00343	O60609	GFRA3
PVR	0.0811072	-0.269244	0.431458	5.41655	0.460402	0.646423	0.775284	-7.29072	122	2	94	OID00344	P15151	PVR
TNFRSF12A	0.474254	0.140003	0.808504	4.82856	2.82176	0.00596606	0.0128436	-3.56401	123	2	23768	OID00345	Q9NP84	TNFRSF12A
ACVRL1	0.37615	0.0440044	0.708296	6.32953	2.25224	0.0269288	0.0535124	-4.91514	124	2	1368	OID00346	P37023	ACVRL1
FLRT2	0.433756	0.152199	0.715313	4.5538	3.0638	0.00294116	0.00660695	-2.91361	125	2	10462	OID00347	O43155	FLRT2
CPM	0.402435	0.0387586	0.766112	6.88152	2.2007	0.0305151	0.059123	-5.02431	126	2	2262	OID00348	P14384	CPM
CLEC10A	1.40069	0.89534	1.90605	-0.463926	5.51225	3.85302e-07	1.53133e-06	5.65962	127	2	652	OID00349	Q8IUN9	CLEC10A
GPC5	-0.11963	-0.448891	0.209631	6.45527	-0.722571	0.47196	0.619948	-7.13506	128	2	79368	OID00350	P78333	GPC5
BMP4	-0.0152618	-0.319633	0.289109	1.49325	-0.0997206	0.920805	0.967917	-7.39243	129	2	266727	OID00351	P12644	BMP4
FCRL2	1.50749	1.14499	1.86999	0.608217	8.27048	1.79705e-12	1.21105e-11	17.7629	130	2	3568	OID00352	Q96LA5	FCRL2
MDGA1	-0.184544	-0.670048	0.300959	7.85067	-0.755944	0.451808	0.6143	-7.11035	131	2	5156	OID00353	Q8NFP4	MDGA1
PDGFRA	-0.00826289	-0.298101	0.281575	4.14691	-0.0566967	0.954922	0.972637	-7.39583	132	2	1004	OID00355	P16234	PDGFRA
CTSC	1.24532	0.840487	1.65016	4.71896	6.11762	2.93721e-08	1.42271e-07	8.18158	133	2	780	OID00356	P53634	CTSC
CDH6	0.0916234	-0.242485	0.425732	2.65473	0.545382	0.586944	0.725104	-7.24777	134	2	58494	OID00357	P55285	CDH6
DDR1	-0.0742401	-0.334027	0.185547	6.98106	-0.568332	0.571333	0.714167	-7.23493	135	2	1520	OID00358	Q08345	DDR1
JAM2	-0.057085	-0.275462	0.161292	11.121	-0.51987	0.604528	0.732046	-7.26142	136	2	56624	OID00359	P57087	JAM2
CTSS	0.349478	0.200207	0.498748	6.89991	4.65615	1.20009e-05	3.87529e-05	2.31545	137	2	27163	OID00360	P25774	CTSS
ASAH2	0.195274	-0.0424705	0.433018	1.32738	1.63348	0.106129	0.178804	-6.07342	138	2	80328	OID00361	Q9NR71	ASAH2
NAAA	0.760817	0.422106	1.09953	1.72353	4.46716	2.46596e-05	7.64446e-05	1.62018	139	2	5364	OID00362	Q02083	NAAA
ULBP2	-0.0657636	-0.545158	0.413631	5.47833	-0.272818	0.785666	0.876102	-7.35994	140	2	27242	OID00363	Q9BZM5	ULBP2
PLXNB1	-0.0114488	-0.270013	0.247115	3.62257	-0.0880589	0.93004	0.967917	-7.39354	141	2	146722	OID00364	O43157	PLXNB1
TNFRSF21	-0.0335851	-0.15983	0.0926592	10.6078	-0.529074	0.598156	0.730033	-7.25657	142	2	6695	OID00365	O75509	TNFRSF21
CD300LF	1.13698	0.607756	1.66621	4.7744	4.27262	5.08916e-05	0.000150354	0.92307	143	2	3592	OID00366	Q8TDQ1	CD300LF
SPOCK1	-0.177496	-0.378875	0.0238837	7.47216	-1.75289	0.0832881	0.145052	-5.87638	144	2	27121	OID00367	Q08629	SPOCK1
IL12A	4.13696	3.4426	4.83132	4.17775	11.8489	1.40451e-19	5.44248e-18	34.0292	145	2	60401	OID00368	P29460,P29459	IL12A
DKK4	0.0437194	-0.314099	0.401538	3.36436	0.242992	0.808607	0.895243	-7.36769	146	2	27040	OID00369	Q9UBT3	DKK4
EDA2R	0.121432	-0.204302	0.447167	8.1993	0.741398	0.46053	0.615259	-7.12126	147	2	4916	OID00370	Q9HAV5	EDA2R
LAT	0.77789	0.349827	1.20595	-0.0137196	3.61403	0.000513934	0.0013059	-1.28121	148	2	3904	OID00371	O43561	LAT
NTRK3	-0.0637571	-0.390184	0.26267	7.76025	-0.388439	0.698678	0.814249	-7.32145	149	2	7873	OID00372	Q16288	NTRK3
LAIR2	0.148454	-0.718271	1.01518	6.79617	0.340638	0.734231	0.849297	-7.33899	150	2	7143	OID00373	Q6ISS4	LAIR2
MANF	-0.163036	-0.429854	0.103782	2.81022	-1.21521	0.227709	0.356514	-6.65952	151	2	131450	OID00374	P55145	MANF
TNR	-0.0674643	-0.281098	0.14617	6.30542	-0.628037	0.531692	0.670019	-7.19908	152	2	4897	OID00375	Q92752	TNR
CD200R1	0.6059	0.376697	0.835102	0.951639	5.25729	1.10283e-06	3.97532e-06	4.63332	153	2	8942	OID00376	Q8TD46	CD200R1
NRCAM	0.0102719	-0.0585301	0.0790738	10.3717	0.296914	0.767269	0.868078	-7.35303	154	2		OID00377	Q92823	NRCAM
KYNU	1.95562	1.41976	2.49149	2.27163	7.25795	1.85291e-10	9.9035e-10	13.1737	155	2		OID00378	Q16719	KYNU

## Sheet: Tab S4_ORA
Supplementary Table S4. The results of the over representation analysis (ORA) of the 46 most differentially expressed proteins in LNB patients at diagnosis vs. controls
	ID	Description	GeneRatio	BgRatio	pvalue	p.adjust	qvalue	geneID	Count
	R-HSA-449147	Signaling by Interleukins	14/37	462/10870	1.28515686986086e-10	2.03054785438015e-08	1.65041198024236e-08	IL4/IL13/IL20/IL17C/TSLP/IL15RA/CXCL8/CCL11/IL5RA/IL2/CCL3/IL20RA/IL7/IL12A	14
	R-HSA-380108	Chemokine receptors bind chemokines	7/37	59/10870	8.72079594076606e-10	6.88942879320519e-08	5.59966897249189e-08	CCL25/CXCL6/CXCL8/CXCL11/CCL7/CCL11/CCL3	7
	R-HSA-375276	Peptide ligand-binding receptors	8/37	201/10870	2.89804349880853e-07	1.52630290937249e-05	1.24056598896365e-05	CCL23/CCL25/CXCL6/CXCL8/CXCL11/CCL7/CCL11/CCL3	8
	R-HSA-373076	Class A/1 (Rhodopsin-like receptors)	8/37	335/10870	1.32270934408855e-05	0.000522470190914977	0.000424659315733692	CCL23/CCL25/CXCL6/CXCL8/CXCL11/CCL7/CCL11/CCL3	8
	R-HSA-6785807	Interleukin-4 and Interleukin-13 signaling	5/37	108/10870	2.98544601242125e-05	0.000943400939925116	0.000766788238979775	IL4/IL13/CXCL8/CCL11/IL12A	5
	R-HSA-500792	GPCR ligand binding	8/37	467/10870	0.000140320869818411	0.00369511623855148	0.00300335896804318	CCL23/CCL25/CXCL6/CXCL8/CXCL11/CCL7/CCL11/CCL3	8
	R-HSA-451927	Interleukin-2 family signaling	3/37	44/10870	0.000436779047154368	0.00985872706434145	0.00801308928614029	IL15RA/IL5RA/IL2	3
	R-HSA-6783783	Interleukin-10 signaling	3/37	47/10870	0.000531018624519263	0.0104876178342554	0.00852424634096711	CXCL8/CCL3/IL12A	3
	R-HSA-2219530	Constitutive Signaling by Aberrant PI3K in Cancer	3/37	78/10870	0.00231725644650416	0.0382320283126371	0.0310746665832227	FLT3LG/KITLG/FGF23	3
	R-HSA-5673001	RAF/MAP kinase cascade	5/37	280/10870	0.00242772195198992	0.0382320283126371	0.0310746665832227	FLT3LG/KITLG/IL5RA/IL2/FGF23	5
	R-HSA-5684996	MAPK1/MAPK3 signaling	5/37	286/10870	0.0026617234901203	0.0382320283126371	0.0310746665832227	FLT3LG/KITLG/IL5RA/IL2/FGF23	5
	R-HSA-8854691	Interleukin-20 family signaling	2/37	25/10870	0.00321947637744003	0.0423897723029603	0.0344540454427792	IL20/IL20RA	2
	R-HSA-912526	Interleukin receptor SHC signaling	2/37	27/10870	0.00375070701099003	0.045585515979725	0.0370515186510756	IL5RA/IL2	2
	R-HSA-418594	G alpha (i) signalling events	5/37	318/10870	0.00419621497977114	0.0473572833431314	0.0384915960550435	CCL23/CCL25/CXCL6/CXCL8/CXCL11	5
	R-HSA-5683057	MAPK family signaling cascades	5/37	325/10870	0.00460220549884305	0.0484765645878135	0.0394013383058844	FLT3LG/KITLG/IL5RA/IL2/FGF23	5
	R-HSA-2219528	PI3K/AKT Signaling in Cancer	3/37	104/10870	0.00522065430115106	0.051164520199603	0.041586085705207	FLT3LG/KITLG/FGF23	3
	R-HSA-6811558	PI5P, PP2A and IER3 Regulate PI3K/AKT Signaling	3/37	106/10870	0.00550504331261551	0.051164520199603	0.041586085705207	FLT3LG/KITLG/FGF23	3
	R-HSA-199418	Negative regulation of the PI3K/AKT network	3/37	113/10870	0.0065732163423288	0.0549159761034794	0.0446352370727814	FLT3LG/KITLG/FGF23	3
	R-HSA-1266695	Interleukin-7 signaling	2/37	36/10870	0.00660381991117791	0.0549159761034794	0.0446352370727814	TSLP/IL7	2
	R-HSA-109704	PI3K Cascade	2/37	44/10870	0.00974844836793386	0.0770127421066775	0.0625953000467332	FLT3LG/FGF23	2
	R-HSA-112399	IRS-mediated signalling	2/37	48/10870	0.0115253191599754	0.0827727466943691	0.067276982656316	FLT3LG/FGF23	2
	R-HSA-512988	Interleukin-3, Interleukin-5 and GM-CSF signaling	2/37	48/10870	0.0115253191599754	0.0827727466943691	0.067276982656316	IL5RA/IL2	2
	R-HSA-2428928	IRS-related events triggered by IGF1R	2/37	52/10870	0.0134335256082296	0.0877247908158207	0.0713019618889415	FLT3LG/FGF23	2
	R-HSA-2428924	IGF1R signaling cascade	2/37	53/10870	0.0139306649048292	0.0877247908158207	0.0713019618889415	FLT3LG/FGF23	2
	R-HSA-2404192	Signaling by Type 1 Insulin-like Growth Factor 1 Receptor (IGF1R)	2/37	54/10870	0.0144357250709578	0.0877247908158207	0.0713019618889415	FLT3LG/FGF23	2
	R-HSA-74751	Insulin receptor signalling cascade	2/37	54/10870	0.0144357250709578	0.0877247908158207	0.0713019618889415	FLT3LG/FGF23	2
	R-HSA-74752	Signaling by Insulin receptor	2/37	78/10870	0.028790269164589	0.168476389926114	0.136936173024556	FLT3LG/FGF23	2
	R-HSA-5668541	TNFR2 non-canonical NF-kB pathway	2/37	102/10870	0.046944943601524	0.175426022847578	0.142584775399097	EDA2R/TNFSF12	2
	R-HSA-4839743	Signaling by CTNNB1 phospho-site mutants	1/37	15/10870	0.0498905345875922	0.175426022847578	0.142584775399097	AXIN1	1
	R-HSA-5339716	Signaling by GSK3beta mutants	1/37	15/10870	0.0498905345875922	0.175426022847578	0.142584775399097	AXIN1	1
	R-HSA-5358747	CTNNB1 S33 mutants aren't phosphorylated	1/37	15/10870	0.0498905345875922	0.175426022847578	0.142584775399097	AXIN1	1
	R-HSA-5358749	CTNNB1 S37 mutants aren't phosphorylated	1/37	15/10870	0.0498905345875922	0.175426022847578	0.142584775399097	AXIN1	1
	R-HSA-5358751	CTNNB1 S45 mutants aren't phosphorylated	1/37	15/10870	0.0498905345875922	0.175426022847578	0.142584775399097	AXIN1	1
	R-HSA-5358752	CTNNB1 T41 mutants aren't phosphorylated	1/37	15/10870	0.0498905345875922	0.175426022847578	0.142584775399097	AXIN1	1
	R-HSA-5654228	Phospholipase C-mediated cascade; FGFR4	1/37	15/10870	0.0498905345875922	0.175426022847578	0.142584775399097	FGF23	1
	R-HSA-9706369	Negative regulation of FLT3	1/37	15/10870	0.0498905345875922	0.175426022847578	0.142584775399097	FLT3LG	1
	R-HSA-8957275	Post-translational protein phosphorylation	2/37	108/10870	0.0519989840705523	0.175426022847578	0.142584775399097	BMP4/FGF23	2
	R-HSA-1433559	Regulation of KIT signaling	1/37	16/10870	0.0531290468142398	0.175426022847578	0.142584775399097	KITLG	1
	R-HSA-190242	FGFR1 ligand binding and activation	1/37	16/10870	0.0531290468142398	0.175426022847578	0.142584775399097	FGF23	1
	R-HSA-5654219	Phospholipase C-mediated cascade: FGFR1	1/37	16/10870	0.0531290468142398	0.175426022847578	0.142584775399097	FGF23	1
	R-HSA-196299	Beta-catenin phosphorylation cascade	1/37	17/10870	0.0563568177068022	0.175426022847578	0.142584775399097	AXIN1	1
	R-HSA-2033519	Activated point mutants of FGFR2	1/37	17/10870	0.0563568177068022	0.175426022847578	0.142584775399097	FGF23	1
	R-HSA-5663202	Diseases of signal transduction by growth factor receptors and second messengers	4/37	433/10870	0.0582760767769814	0.175426022847578	0.142584775399097	AXIN1/FLT3LG/KITLG/FGF23	4
	R-HSA-5654221	Phospholipase C-mediated cascade; FGFR2	1/37	18/10870	0.0595738819051668	0.175426022847578	0.142584775399097	FGF23	1
	R-HSA-5654704	SHC-mediated cascade:FGFR3	1/37	18/10870	0.0595738819051668	0.175426022847578	0.142584775399097	FGF23	1
	R-HSA-5654710	PI-3K cascade:FGFR3	1/37	18/10870	0.0595738819051668	0.175426022847578	0.142584775399097	FGF23	1
	R-HSA-5676594	TNF receptor superfamily (TNFSF) members mediating non-canonical NF-kB pathway	1/37	18/10870	0.0595738819051668	0.175426022847578	0.142584775399097	TNFSF12	1
	R-HSA-1257604	PIP3 activates AKT signaling	3/37	267/10870	0.0617300310293799	0.175426022847578	0.142584775399097	FLT3LG/KITLG/FGF23	3
	R-HSA-2995383	Initiation of Nuclear Envelope (NE) Reformation	1/37	19/10870	0.0627802739406909	0.175426022847578	0.142584775399097	SIRT2	1
	R-HSA-3000480	Scavenging by Class A Receptors	1/37	19/10870	0.0627802739406909	0.175426022847578	0.142584775399097	SCARA5	1
	R-HSA-416700	Other semaphorin interactions	1/37	19/10870	0.0627802739406909	0.175426022847578	0.142584775399097	PLXNB3	1
	R-HSA-190241	FGFR2 ligand binding and activation	1/37	20/10870	0.0659760282365345	0.175426022847578	0.142584775399097	FGF23	1
	R-HSA-2022870	Chondroitin sulfate biosynthesis	1/37	20/10870	0.0659760282365345	0.175426022847578	0.142584775399097	NCAN	1
	R-HSA-3560783	Defective B4GALT7 causes EDS, progeroid type	1/37	20/10870	0.0659760282365345	0.175426022847578	0.142584775399097	NCAN	1
	R-HSA-3560801	Defective B3GAT3 causes JDSSDHD	1/37	20/10870	0.0659760282365345	0.175426022847578	0.142584775399097	NCAN	1
	R-HSA-4420332	Defective B3GALT6 causes EDSP2 and SEMDJL1	1/37	20/10870	0.0659760282365345	0.175426022847578	0.142584775399097	NCAN	1
	R-HSA-5654706	FRS-mediated FGFR3 signaling	1/37	20/10870	0.0659760282365345	0.175426022847578	0.142584775399097	FGF23	1
	R-HSA-5654719	SHC-mediated cascade:FGFR4	1/37	20/10870	0.0659760282365345	0.175426022847578	0.142584775399097	FGF23	1
	R-HSA-5654720	PI-3K cascade:FGFR4	1/37	20/10870	0.0659760282365345	0.175426022847578	0.142584775399097	FGF23	1
	R-HSA-381426	Regulation of Insulin-like Growth Factor (IGF) transport and uptake by Insulin-like Growth Factor Binding Proteins (IGFBPs)	2/37	125/10870	0.0673027575648529	0.175426022847578	0.142584775399097	BMP4/FGF23	2
	R-HSA-5654688	SHC-mediated cascade:FGFR1	1/37	21/10870	0.0691611791079857	0.175426022847578	0.142584775399097	FGF23	1
	R-HSA-5654689	PI-3K cascade:FGFR1	1/37	21/10870	0.0691611791079857	0.175426022847578	0.142584775399097	FGF23	1
	R-HSA-5654712	FRS-mediated FGFR4 signaling	1/37	22/10870	0.0723357607627926	0.175426022847578	0.142584775399097	FGF23	1
	R-HSA-5655332	Signaling by FGFR3 in disease	1/37	22/10870	0.0723357607627926	0.175426022847578	0.142584775399097	FGF23	1
	R-HSA-389948	PD-1 signaling	1/37	23/10870	0.0754998073014892	0.175426022847578	0.142584775399097	CD274	1
	R-HSA-5654693	FRS-mediated FGFR1 signaling	1/37	23/10870	0.0754998073014892	0.175426022847578	0.142584775399097	FGF23	1
	R-HSA-5654695	PI-3K cascade:FGFR2	1/37	23/10870	0.0754998073014892	0.175426022847578	0.142584775399097	FGF23	1
	R-HSA-5654699	SHC-mediated cascade:FGFR2	1/37	23/10870	0.0754998073014892	0.175426022847578	0.142584775399097	FGF23	1
	R-HSA-166208	mTORC1-mediated signalling	1/37	24/10870	0.0786533527177188	0.17836036731161	0.144969785556405	EIF4EBP1	1
	R-HSA-5654700	FRS-mediated FGFR2 signaling	1/37	25/10870	0.0817964308985639	0.17836036731161	0.144969785556405	FGF23	1
	R-HSA-5654708	Downstream signaling of activated FGFR3	1/37	25/10870	0.0817964308985639	0.17836036731161	0.144969785556405	FGF23	1
	R-HSA-1474244	Extracellular matrix organization	3/37	301/10870	0.0819446845233954	0.17836036731161	0.144969785556405	BMP4/DDR1/NCAN	3
	R-HSA-446652	Interleukin-1 family signaling	2/37	141/10870	0.0828949753153437	0.17836036731161	0.144969785556405	IL4/IL13	2
	R-HSA-1971475	A tetrasaccharide linker sequence is required for GAG synthesis	1/37	26/10870	0.0849290756248667	0.17836036731161	0.144969785556405	NCAN	1
	R-HSA-9006925	Intracellular signaling by second messengers	3/37	309/10870	0.0870767185860128	0.17836036731161	0.144969785556405	FLT3LG/KITLG/FGF23	3
	R-HSA-201556	Signaling by ALK	1/37	27/10870	0.0880513205715543	0.17836036731161	0.144969785556405	CD274	1
	R-HSA-380994	ATF4 activates genes in response to endoplasmic reticulum stress	1/37	27/10870	0.0880513205715543	0.17836036731161	0.144969785556405	CXCL8	1
	R-HSA-5654716	Downstream signaling of activated FGFR4	1/37	27/10870	0.0880513205715543	0.17836036731161	0.144969785556405	FGF23	1
	R-HSA-9682385	FLT3 signaling in disease	1/37	28/10870	0.0911631993079606	0.180330018576413	0.146570701307944	FLT3LG	1
	R-HSA-5654732	Negative regulation of FGFR3 signaling	1/37	29/10870	0.0942647452981469	0.180330018576413	0.146570701307944	FGF23	1
	R-HSA-5669034	TNFs bind their physiological receptors	1/37	29/10870	0.0942647452981469	0.180330018576413	0.146570701307944	EDA2R	1
	R-HSA-9619483	Activation of AMPK downstream of NMDARs	1/37	29/10870	0.0942647452981469	0.180330018576413	0.146570701307944	MAPT	1
	R-HSA-5654696	Downstream signaling of activated FGFR2	1/37	30/10870	0.0973559919012252	0.180330018576413	0.146570701307944	FGF23	1
	R-HSA-1839124	FGFR1 mutant receptor activation	1/37	31/10870	0.100436972371673	0.180330018576413	0.146570701307944	FGF23	1
	R-HSA-196807	Nicotinate metabolism	1/37	31/10870	0.100436972371673	0.180330018576413	0.146570701307944	NMNAT1	1
	R-HSA-4641262	Disassembly of the destruction complex and recruitment of AXIN to the membrane	1/37	31/10870	0.100436972371673	0.180330018576413	0.146570701307944	AXIN1	1
	R-HSA-5654687	Downstream signaling of activated FGFR1	1/37	31/10870	0.100436972371673	0.180330018576413	0.146570701307944	FGF23	1
	R-HSA-5654733	Negative regulation of FGFR4 signaling	1/37	31/10870	0.100436972371673	0.180330018576413	0.146570701307944	FGF23	1
	R-HSA-381042	PERK regulates gene expression	1/37	32/10870	0.103507719859656	0.183755277953098	0.149354722919906	CXCL8	1
	R-HSA-1839126	FGFR2 mutant receptor activation	1/37	33/10870	0.106568267411344	0.185030618142773	0.150391308550422	FGF23	1
	R-HSA-5654726	Negative regulation of FGFR1 signaling	1/37	33/10870	0.106568267411344	0.185030618142773	0.150391308550422	FGF23	1
	R-HSA-4791275	Signaling by WNT in cancer	1/37	34/10870	0.109618647969227	0.186233832033741	0.151369270540416	AXIN1	1
	R-HSA-5654727	Negative regulation of FGFR2 signaling	1/37	34/10870	0.109618647969227	0.186233832033741	0.151369270540416	FGF23	1
	R-HSA-111465	Apoptotic cleavage of cellular proteins	1/37	38/10870	0.121719155501414	0.198264191435293	0.161147444071324	MAPT	1
	R-HSA-2129379	Molecules associated with elastic fibres	1/37	38/10870	0.121719155501414	0.198264191435293	0.161147444071324	BMP4	1
	R-HSA-5655302	Signaling by FGFR1 in disease	1/37	38/10870	0.121719155501414	0.198264191435293	0.161147444071324	FGF23	1
	R-HSA-9607240	FLT3 Signaling	1/37	38/10870	0.121719155501414	0.198264191435293	0.161147444071324	FLT3LG	1
	R-HSA-5654741	Signaling by FGFR3	1/37	40/10870	0.127709256241914	0.204444775160491	0.166170969817321	FGF23	1
	R-HSA-165159	MTOR signalling	1/37	41/10870	0.130689381589934	0.204444775160491	0.166170969817321	EIF4EBP1	1
	R-HSA-3560782	Diseases associated with glycosaminoglycan metabolism	1/37	41/10870	0.130689381589934	0.204444775160491	0.166170969817321	NCAN	1
	R-HSA-5654743	Signaling by FGFR4	1/37	41/10870	0.130689381589934	0.204444775160491	0.166170969817321	FGF23	1
	R-HSA-2173782	Binding and Uptake of Ligands by Scavenger Receptors	1/37	42/10870	0.133659599789322	0.205031230744784	0.166647635915148	SCARA5	1
	R-HSA-419037	NCAM1 interactions	1/37	42/10870	0.133659599789322	0.205031230744784	0.166647635915148	NCAN	1
	R-HSA-1433557	Signaling by SCF-KIT	1/37	43/10870	0.136619942863555	0.205580485451825	0.16709406545718	KITLG	1
	R-HSA-5655253	Signaling by FGFR2 in disease	1/37	43/10870	0.136619942863555	0.205580485451825	0.16709406545718	FGF23	1
	R-HSA-1566948	Elastic fibre formation	1/37	45/10870	0.142511131227952	0.212422252207701	0.172654995132176	BMP4	1
	R-HSA-9020591	Interleukin-12 signaling	1/37	47/10870	0.148363200865182	0.219078371371016	0.178065032027075	IL12A	1
	R-HSA-1793185	Chondroitin sulfate/dermatan sulfate metabolism	1/37	50/10870	0.157068509809639	0.227677289448834	0.185054159312177	NCAN	1
	R-HSA-5654736	Signaling by FGFR1	1/37	50/10870	0.157068509809639	0.227677289448834	0.185054159312177	FGF23	1
	R-HSA-75153	Apoptotic execution phase	1/37	52/10870	0.162823884236418	0.233874306448673	0.190091041883665	MAPT	1
	R-HSA-1638091	Heparan sulfate/heparin (HS-GAG) metabolism	1/37	55/10870	0.171385320184855	0.241775719546492	0.196513243069101	NCAN	1
	R-HSA-4641257	Degradation of AXIN	1/37	55/10870	0.171385320184855	0.241775719546492	0.196513243069101	AXIN1	1
	R-HSA-447115	Interleukin-12 family signaling	1/37	57/10870	0.177045553453497	0.247550419873031	0.201206870249898	IL12A	1
	R-HSA-3000171	Non-integrin membrane-ECM interactions	1/37	59/10870	0.18266815994378	0.250970167574933	0.203986412019599	DDR1	1
	R-HSA-72662	Activation of the mRNA upon binding of the cap-binding complex and eIFs, and subsequent binding to 43S	1/37	59/10870	0.18266815994378	0.250970167574933	0.203986412019599	EIF4EBP1	1
	R-HSA-1226099	Signaling by FGFR in disease	1/37	63/10870	0.193801463955665	0.261338914122986	0.212414040792834	FGF23	1
	R-HSA-375165	NCAM signaling for neurite out-growth	1/37	63/10870	0.193801463955665	0.261338914122986	0.212414040792834	NCAN	1
	R-HSA-8878171	Transcriptional regulation by RUNX1	2/37	239/10870	0.195177163712104	0.261338914122986	0.212414040792834	AXIN1/IL2	2
	R-HSA-373755	Semaphorin interactions	1/37	65/10870	0.199312643350812	0.264633593692675	0.215091928251208	PLXNB3	1
	R-HSA-388841	Costimulation by the CD28 family	1/37	69/10870	0.210225250271855	0.27679657952461	0.22497789941374	CD274	1
	R-HSA-448424	Interleukin-17 signaling	1/37	72/10870	0.218314602763087	0.285071960632792	0.231704058608931	IL17C	1
	R-HSA-5654738	Signaling by FGFR2	1/37	73/10870	0.220993095048489	0.286204172275912	0.232624310577357	FGF23	1
	R-HSA-2995410	Nuclear Envelope (NE) Reassembly	1/37	75/10870	0.226323316207208	0.290724259843405	0.236298199206499	SIRT2	1
	R-HSA-3000178	ECM proteoglycans	1/37	76/10870	0.22897510289552	0.291758598850743	0.237138901131184	NCAN	1
	R-HSA-438064	Post NMDA receptor activation events	1/37	80/10870	0.239494093976755	0.302720534786618	0.246048669180329	MAPT	1
	R-HSA-195253	Degradation of beta-catenin by the destruction complex	1/37	83/10870	0.247291571836728	0.310095780557167	0.252043206049129	AXIN1	1
	R-HSA-190236	Signaling by FGFR	1/37	87/10870	0.257567304277871	0.320438063589793	0.260449325502696	FGF23	1
	R-HSA-442755	Activation of NMDA receptors and postsynaptic events	1/37	93/10870	0.272725442659369	0.336645468282659	0.273622565826012	MAPT	1
	R-HSA-381119	Unfolded Protein Response (UPR)	1/37	94/10870	0.275222348906155	0.337094039745523	0.273987160885768	CXCL8	1
	R-HSA-2559582	Senescence-Associated Secretory Phenotype (SASP)	1/37	112/10870	0.318766182181471	0.387423513728249	0.314894528146878	CXCL8	1
	R-HSA-373760	L1CAM interactions	1/37	119/10870	0.335003185999212	0.397973709683274	0.323469637450762	NCAN	1
	R-HSA-72613	Eukaryotic Translation Initiation	1/37	119/10870	0.335003185999212	0.397973709683274	0.323469637450762	EIF4EBP1	1
	R-HSA-72737	Cap-dependent Translation Initiation	1/37	119/10870	0.335003185999212	0.397973709683274	0.323469637450762	EIF4EBP1	1
	R-HSA-196849	Metabolism of water-soluble vitamins and cofactors	1/37	123/10870	0.344111753978147	0.405381021299133	0.329490237165184	NMNAT1	1
	R-HSA-1630316	Glycosaminoglycan metabolism	1/37	124/10870	0.346369859970778	0.405381021299133	0.329490237165184	NCAN	1
	R-HSA-198933	Immunoregulatory interactions between a Lymphoid and a non-Lymphoid cell	1/37	133/10870	0.366355336542718	0.425618699806981	0.34593924967656	CD8A	1
	R-HSA-3781865	Diseases of glycosylation	1/37	143/10870	0.387864270266513	0.447317917533643	0.363576188801495	NCAN	1
	R-HSA-9018519	Estrogen-dependent gene expression	1/37	150/10870	0.402496081542603	0.46082884698356	0.374557757041934	AXIN1	1
	R-HSA-109581	Apoptosis	1/37	180/10870	0.46144148065515	0.524516215420962	0.426322307004379	MAPT	1
	R-HSA-196854	Metabolism of vitamins and cofactors	1/37	190/10870	0.479801895939946	0.541490711132224	0.440119032365965	NMNAT1	1
	R-HSA-2559583	Cellular Senescence	1/37	197/10870	0.492290299494778	0.551644449079255	0.448371903981806	CXCL8	1
	R-HSA-112314	Neurotransmitter receptors and postsynaptic signal transmission	1/37	205/10870	0.506205725761137	0.563242990635631	0.457799099650546	MAPT	1
	R-HSA-5357801	Programmed Cell Death	1/37	210/10870	0.514713665959725	0.568704609941514	0.4622382572476	MAPT	1
	R-HSA-416476	G alpha (q) signalling events	1/37	216/10870	0.524735043430547	0.575750950430739	0.467965462708528	CCL23	1
	R-HSA-5689880	Ub-specific processing proteases	1/37	220/10870	0.531303791776407	0.578937924832223	0.470555808324658	AXIN1	1
	R-HSA-8939211	ESR-mediated signaling	1/37	223/10870	0.536172298368186	0.580241254398448	0.47161514348175	AXIN1	1
	R-HSA-201681	TCF dependent signaling in response to WNT	1/37	233/10870	0.552047900652514	0.591968734170362	0.481147139032539	AXIN1	1
	R-HSA-68882	Mitotic Anaphase	1/37	236/10870	0.556706598569201	0.591968734170362	0.481147139032539	SIRT2	1
	R-HSA-2555396	Mitotic Metaphase and Anaphase	1/37	237/10870	0.558248996147999	0.591968734170362	0.481147139032539	SIRT2	1
	R-HSA-5668914	Diseases of metabolism	1/37	245/10870	0.570401619235681	0.60082303892825	0.488343842433355	NCAN	1
	R-HSA-112315	Transmission across Chemical Synapses	1/37	270/10870	0.60631889956386	0.634426398219138	0.515656366307361	MAPT	1
	R-HSA-72766	Translation	1/37	291/10870	0.634216514280589	0.656800919122803	0.533842186095816	EIF4EBP1	1
	R-HSA-71387	Metabolism of carbohydrates	1/37	295/10870	0.639307752066446	0.656800919122803	0.533842186095816	NCAN	1
	R-HSA-5688426	Deubiquitination	1/37	298/10870	0.643080866148266	0.656800919122803	0.533842186095816	AXIN1	1
	R-HSA-9006931	Signaling by Nuclear Receptors	1/37	299/10870	0.644330015595155	0.656800919122803	0.533842186095816	AXIN1	1
	R-HSA-195721	Signaling by WNT	1/37	332/10870	0.683247664093647	0.692007249530745	0.56245759122419	AXIN1	1
	R-HSA-112316	Neuronal System	1/37	410/10870	0.759489623984122	0.764327137512684	0.621238579457344	MAPT	1
	R-HSA-68886	M Phase	1/37	418/10870	0.766214207813932	0.766214207813932	0.622772374105928	SIRT2	1

## Sheet: Tab S5_T1&T2_PSvsNPS
Supplementary Table S5. None of the proteins included in the protein panels were able to prospectively differentiate between patients with persistenst and non-persistent symptoms at six months, when protein profiles were investigated in samples taken at diagnosis (T1) or at the one-month follow-up (T2) following treatment
	T1 PS vs NPS		PS and NPS based on the clinical re-evaluation at the six month visit																	T2 PS vs NPS		PS and NPS based on the clinical re-evaluation at the six month visit
		logFC	CI.L	CI.R	AveExpr all	t	P.Value	adj.P.Val	B	Index	Panel_1_2	GeneID	OlinkID	Uniprot ID	Protein						logFC	CI.L	CI.R	AveExpr all	t	P.Value	adj.P.Val	B	Index	Panel_1_2	GeneID	OlinkID	Uniprot ID	Protein
	CXCL8	-0.426905	-1.01683	0.163023	7.65908	-1.43943	0.153809	0.977591	-4.49826	1	1	3576	OID00471	P10145	CXCL8					CXCL8	-0.402106	-1.02299	0.218776	7.65908	-1.28821	0.201268	0.99179	-4.54334	1	1	3576	OID00471	P10145	CXCL8
	VEGFA	-0.173475	-0.595293	0.248342	9.66747	-0.818032	0.415692	0.977591	-4.64191	2	1	7422	OID00472	P15692	VEGFA					VEGFA	-0.0244148571428582	-0.468365	0.419535	9.66747	-0.10939	0.913159	0.99179	-4.70058	2	1	7422	OID00472	P15692	VEGFA
	CD8A	0.0717162	-0.830385	0.973818	5.68034	0.158132	0.874739	0.977591	-4.70934	3	1	925	OID05124	P01732	CD8A					CD8A	0.285537714285712	-0.663897	1.23497	5.68034	0.598212	0.551335	0.99179	-4.6671	3	1	925	OID05124	P01732	CD8A
	CCL7	-0.155787	-0.919671	0.608097	0.145424	-0.405658	0.686042	0.977591	-4.69465	4	1	6354	OID00474	P80098	CCL7					CCL7	-0.262984857142857	-1.06695	0.54098	0.145424	-0.650655	0.517075	0.99179	-4.66079	4	1	6354	OID00474	P80098	CCL7
	CDCP1	0.204009	-0.271752	0.679769	3.55541	0.852938	0.39616	0.977591	-4.63585	5	1	51744	OID00476	Q9H5V8	CDCP1					CDCP1	0.325205999999999	-0.175518	0.82593	3.55541	1.29187	0.200006	0.99179	-4.54246	5	1	51744	OID00476	Q9H5V8	CDCP1
	CD244	0.0545429	-0.500638	0.609724	1.99509	0.195416	0.845547	0.977591	-4.70795	6	1	3574	OID00477	Q9BZW8	CD244					CD244	0.179504857142857	-0.404806	0.763816	1.99509	0.611068	0.542833	0.99179	-4.6656	6	1	3574	OID00477	Q9BZW8	CD244
	IL7	0.0372195	-0.261057	0.335496	0.57887	0.248204	0.804593	0.977591	-4.70548	7	1	4982	OID00478	P13232	IL7					IL7	0.102056857142857	-0.21187	0.415984	0.57887	0.646651	0.519651	0.99179	-4.66129	7	1	4982	OID00478	P13232	IL7
	TNFRSF11B	0.0185362	-0.519288	0.556361	9.31123	0.0685546	0.94551	0.977591	-4.71148	8	1	7040	OID00479	O00300	TNFRSF11B					TNFRSF11B	-0.0212694285714274	-0.587313	0.544775	9.31123	-0.0747416	0.940601	0.99179	-4.7012	8	1	7040	OID00479	O00300	TNFRSF11B
	TGFB1	0.273139	-0.286499	0.832778	4.16789	0.970808	0.334478	0.977591	-4.61358	9	1	5328	OID00480	P01137	TGFB1					TGFB1	0.0385922857142864	-0.55041	0.627595	4.16789	0.130329	0.896623	0.99179	-4.70009	9	1	5328	OID00480	P01137	TGFB1
	PLAU	-0.146001	-0.550768	0.258767	6.97619	-0.717475	0.475105	0.977591	-4.65798	10	1	3569	OID00481	P00749	PLAU					PLAU	-0.101610857142857	-0.527616	0.324394	6.97619	-0.474441	0.636437	0.99179	-4.67992	10	1	3569	OID00481	P00749	PLAU
	IL6	-0.379284	-1.43912	0.680551	3.26425	-0.711841	0.478569	0.977591	-4.65882	11	1	27189	OID00482	P05231	IL6					IL6	-0.349269142857142	-1.46471	0.766175	3.26425	-0.62283	0.535112	0.99179	-4.6642	11	1	27189	OID00482	P05231	IL6
	CCL2	-0.0139948	-0.510139	0.482149	11.9346	-0.0561067	0.955392	0.977591	-4.71164	12	1	3605	OID00484	P13500	CCL2					CCL2	0.194728857142852	-0.327448	0.716905	11.9346	0.741771	0.46033	0.99179	-4.64859	12	1	3605	OID00484	P13500	CCL2
	IL17A	0.506301	-0.131265	1.14387	0.109392	1.57958	0.118026	0.977591	-4.45576	13	1	6373	OID00485	Q16552	IL17A					IL17A	0.522311428571429	-0.148708	1.19333	0.109392	1.54829	0.125376	0.99179	-4.47473	13	1	6373	OID00485	Q16552	IL17A
	CXCL11	0.0474117	-0.971372	1.0662	3.71947	0.0925679	0.926471	0.977591	-4.71107	14	1	8312	OID00486	O14625	CXCL11					CXCL11	0.729801142857142	-0.342438	1.80204	3.71947	1.35385	0.179477	0.99179	-4.52712	14	1	8312	OID00486	O14625	CXCL11
	TNFSF10	0.0799229	-0.453703	0.613549	1.67628	0.297914	0.766517	0.977591	-4.70262	15	1	53832	OID00488	P50591	TNFSF10					TNFSF10	0.0506842857142855	-0.510941	0.612309	1.67628	0.179508	0.857978	0.99179	-4.69861	15	1	53832	OID00488	P50591	TNFSF10
	IL20RA	0.103235	-0.421594	0.628064	0.148729	0.391262	0.696611	0.977591	-4.69585	16	1	4283	OID00489	Q9UHF4	IL20RA					IL20RA	0.0871371428571429	-0.465229	0.639504	0.148729	0.313786	0.754475	0.99179	-4.69218	16	1	4283	OID00489	Q9UHF4	IL20RA
	CXCL9	-0.157497	-1.42276	1.10777	4.03242	-0.247599	0.805059	0.977591	-4.70551	17	1	1473	OID00490	Q07325	CXCL9					CXCL9	1.36676285714286	0.0351075	2.69842	4.03242	2.04154	0.0443887	0.99179	-4.31437	17	1	1473	OID00490	Q07325	CXCL9
	CST5	-0.0216738	-0.158203	0.114855	4.25918	-0.315767	0.752976	0.977591	-4.70147	18	1	3560	OID00491	P28325	CST5					CST5	0.034445428571428	-0.109247	0.178138	4.25918	0.476819	0.63475	0.99179	-4.6797	18	1	3560	OID00491	P28325	CST5
	OSM	-0.261105	-0.805774	0.283565	0.0800969	-0.953538	0.3431	0.977591	-4.61702	19	1	3558	OID00494	P13725	OSM					OSM	0.233010857142857	-0.340238	0.806259	0.0800969	0.808519	0.421114	0.99179	-4.63866	19	1	3558	OID00494	P13725	OSM
	CXCL1	-0.354631	-1.08539	0.376128	5.44126	-0.965294	0.337215	0.977591	-4.61469	20	1	85480	OID00496	P09341	CXCL1					CXCL1	-0.302499714285714	-1.0716	0.466602	5.44126	-0.782345	0.436249	0.99179	-4.64265	20	1	85480	OID00496	P09341	CXCL1
	CCL4	0.292917	-0.275598	0.861433	2.93242	1.02485	0.308427	0.977591	-4.60245	21	1	923	OID00498	P13236	CCL4					CCL4	0.442715714285714	-0.15563	1.04106	2.93242	1.47174	0.144892	0.99179	-4.49612	21	1	923	OID00498	P13236	CCL4
	CD6	0.0510645	-0.549602	0.651731	0.3278	0.1691	0.866132	0.977591	-4.70896	22	1	4254	OID00499	P30203	CD6					CD6	0.114824	-0.517359	0.747007	0.3278	0.361282	0.718811	0.99179	-4.68907	22	1	4254	OID00499	P30203	CD6
	KITLG	-0.144792	-0.623097	0.333513	3.96628	-0.602138	0.548732	0.977591	-4.67388	23	1	3606	OID00500	P21583	KITLG					KITLG	-0.113549142857143	-0.616951	0.389853	3.96628	-0.448669	0.654845	0.99179	-4.68222	23	1	3606	OID00500	P21583	KITLG
	IL18	0.214755	-0.421115	0.850625	1.7164	0.671788	0.503593	0.977591	-4.66461	24	1	6504	OID00501	Q14116	IL18					IL18	0.0667291428571433	-0.602504	0.735963	1.7164	0.198333	0.843272	0.99179	-4.69792	24	1	6504	OID00501	Q14116	IL18
	TGFA	-0.0571862	-0.386107	0.271734	5.81547	-0.345826	0.730353	0.977591	-4.69938	25	1	6357	OID00503	P01135	TGFA					TGFA	0.0229151428571424	-0.323264	0.369094	5.81547	0.131668	0.895567	0.99179	-4.70005	25	1	6357	OID00503	P01135	TGFA
	CCL13	-0.406397	-1.16943	0.356636	5.73933	-1.05941	0.292502	0.977591	-4.59503	26	1	6356	OID00504	Q99616	CCL13					CCL13	0.000524571428571541	-0.802545	0.803594	5.73933	0.0012993	0.998966	0.998966	-4.70174	26	1	6356	OID00504	Q99616	CCL13
	CCL11	-0.127583	-0.442476	0.187311	0.8181	-0.805907	0.422611	0.977591	-4.64395	27	1	8740	OID00505	P51671	CCL11					CCL11	-0.0880045714285713	-0.41942	0.243411	0.8181	-0.528188	0.598785	0.99179	-4.67471	27	1	8740	OID00505	P51671	CCL11
	TNFSF14	0.204357	-0.216454	0.625169	0.906933	0.965961	0.336883	0.977591	-4.61455	28	1	8074	OID00506	O43557	TNFSF14					TNFSF14	0.574539714285714	0.131648	1.01743	0.906933	2.58036	0.0116386	0.99179	-4.09863	28	1	8074	OID00506	O43557	TNFSF14
	FGF5	-0.0649088	-0.47356	0.343742	2.87854	-0.315943	0.752843	0.977591	-4.70146	29	1	4312	OID00509	P12034	FGF5					FGF5	-0.0617525714285709	-0.491845	0.36834	2.87854	-0.285595	0.775904	0.99179	-4.69382	29	1	4312	OID00509	P12034	FGF5
	MMP1	0.033256	-0.535551	0.602063	3.17264	0.116295	0.907701	0.977591	-4.71055	30	1	3977	OID00510	P03956	MMP1					MMP1	-0.146266857142857	-0.744919	0.452385	3.17264	-0.485991	0.62826	0.99179	-4.67884	30	1	3977	OID00510	P03956	MMP1
	LIFR	0.0121231	-0.332728	0.356974	3.45091	0.069926	0.944422	0.977591	-4.71146	31	1	26291	OID00511	P42702	LIFR					LIFR	0.101087999999999	-0.261858	0.464034	3.45091	0.554007	0.581071	0.99179	-4.67201	31	1	26291	OID00511	P42702	LIFR
	FGF21	0.1966	-0.350438	0.743637	0.699718	0.714863	0.476709	0.977591	-4.65837	32	1	6363	OID00512	Q9NSA1	FGF21					FGF21	0.227914285714286	-0.347826	0.803655	0.699718	0.787412	0.433295	0.99179	-4.64189	32	1	6363	OID00512	Q9NSA1	FGF21
	CCL19	-0.49273	-1.59327	0.607811	7.79229	-0.890553	0.375756	0.977591	-4.62904	33	1	3601	OID00513	Q99731	CCL19					CCL19	-0.844704285714288	-2.00299	0.313581	7.79229	-1.45059	0.15068	0.99179	-4.50185	33	1	3601	OID00513	Q99731	CCL19
	IL10RB	-0.269309	-0.693111	0.154493	2.14202	-1.26399	0.209788	0.977591	-4.54634	34	1	58985	OID00515	Q08334	IL10RB					IL10RB	-0.107527714285714	-0.553566	0.338511	2.14202	-0.479518	0.632837	0.99179	-4.67945	34	1	58985	OID00515	Q08334	IL10RB
	IL18R1	0.0753229	-0.605415	0.75606	2.99857	0.220092	0.826343	0.977591	-4.70687	35	1	29126	OID00517	Q13478	IL18R1					IL18R1	-0.0570394285714282	-0.773495	0.659416	2.99857	-0.158359	0.87456	0.99179	-4.6993	35	1	29126	OID00517	Q13478	IL18R1
	CD274	0.0823717	-0.483414	0.648157	5.16979	0.28959	0.772856	0.977591	-4.70314	36	1	6374	OID00518	Q9NZQ7	CD274					CD274	0.204765714285714	-0.390706	0.800238	5.16979	0.683995	0.495893	0.99179	-4.6565	36	1	6374	OID00518	Q9NZQ7	CD274
	CXCL5	-0.216755	-0.681135	0.247625	3.95671	-0.928437	0.355886	0.977591	-4.62191	37	1	3082	OID00520	P42830	CXCL5					CXCL5	0.187456857142856	-0.301289	0.676203	3.95671	0.762913	0.447688	0.99179	-4.64553	37	1	3082	OID00520	P42830	CXCL5
	HGF	0.0901131	-0.34332	0.523547	7.86297	0.413545	0.680279	0.977591	-4.69397	38	1	11009	OID00522	P14210	HGF					HGF	0.113942000000001	-0.342234	0.570118	7.86297	0.496831	0.620628	0.99179	-4.67781	38	1	11009	OID00522	P14210	HGF
	IL12B	-0.0900131	-0.989617	0.809591	1.62328	-0.199027	0.842731	0.977591	-4.7078	39	1	3596	OID00523	P29460	IL12B					IL12B	0.736497714285714	-0.210308	1.6833	1.62328	1.54728	0.12562	0.99179	-4.47502	39	1	3596	OID00523	P29460	IL12B
	MMP10	-0.198865	-0.766291	0.368561	3.34856	-0.697118	0.487686	0.977591	-4.66099	40	1	7124	OID00527	P09238	MMP10					MMP10	-0.129114285714286	-0.726312	0.468084	3.34856	-0.430044	0.668284	0.99179	-4.6838	40	1	7124	OID00527	P09238	MMP10
	IL10	0.115265	-0.759518	0.990047	0.872373	0.262092	0.793903	0.977591	-4.70473	41	1	6368	OID00528	P22301	IL10					IL10	0.337377428571428	-0.583305	1.25806	0.872373	0.728892	0.468129	0.99179	-4.65041	41	1	6368	OID00528	P22301	IL10
	TNF	-0.145975	-0.948903	0.656954	0.0105705	-0.361625	0.718556	0.977591	-4.6982	42	1	921	OID05548	P01375	TNF					TNF	0.280969428571429	-0.564088	1.12603	0.0105705	0.661347	0.51023	0.99179	-4.65944	42	1	921	OID05548	P01375	TNF
	CCL23	-0.438189	-1.16865	0.292276	2.88329	-1.19322	0.236201	0.977591	-4.5641	43	1	6348	OID00530	P55773	CCL23					CCL23	-0.335838	-1.10463	0.432954	2.88329	-0.868916	0.387411	0.99179	-4.62897	43	1	6348	OID00530	P55773	CCL23
	CD5	0.545944	-0.311811	1.4037	1.37991	1.26602	0.209063	0.977591	-4.54582	44	1	2323	OID00531	P06127	CD5					CD5	0.348201714285715	-0.554559	1.25096	1.37991	0.767211	0.445143	0.99179	-4.6449	44	1	2323	OID00531	P06127	CD5
	CCL3	0.241688	-0.506105	0.989481	3.08142	0.642881	0.522082	0.977591	-4.66858	45	1	6372	OID00532	P10147	CCL3					CCL3	0.526290571428571	-0.260739	1.31332	3.08142	1.33012	0.187139	0.99179	-4.53307	45	1	6372	OID00532	P10147	CCL3
	FLT3LG	-0.0267179	-0.402975	0.34954	8.09907	-0.141245	0.88802	0.977591	-4.70987	46	1	3627	OID00533	P49771	FLT3LG					FLT3LG	0.137490571428572	-0.258509	0.53349	8.09907	0.690614	0.491744	0.99179	-4.65563	46	1	3627	OID00533	P49771	FLT3LG
	CXCL6	-0.774308	-1.75555	0.206939	3.69889	-1.56961	0.120328	0.977591	-4.4589	47	1	1978	OID00534	P80162	CXCL6					CXCL6	-0.446588857142857	-1.47932	0.586143	3.69889	-0.860156	0.392193	0.99179	-4.63042	47	1	1978	OID00534	P80162	CXCL6
	CXCL10	0.149917	-0.886648	1.18648	9.75569	0.287681	0.774312	0.977591	-4.70325	48	1	50604	OID00535	P02778	CXCL10					CXCL10	0.284293999999999	-0.80666	1.37525	9.75569	0.518344	0.605604	0.99179	-4.6757	48	1	50604	OID00535	P02778	CXCL10
	EIF4EBP1	-0.50185	-1.37448	0.370779	2.69947	-1.14393	0.255955	0.977591	-4.57589	49	1	22933	OID00536	Q13541	EIF4EBP1					EIF4EBP1	-0.412339428571429	-1.33075	0.506076	2.69947	-0.893044	0.374428	0.99179	-4.62491	49	1	22933	OID00536	Q13541	EIF4EBP1
	SIRT2	0.0254012	-0.461197	0.512	1.57926	0.103834	0.917553	0.977591	-4.71084	50	1	92737	OID00538	Q8IXJ6	SIRT2					SIRT2	0.0675394285714286	-0.444591	0.579669	1.57926	0.262322	0.793727	0.99179	-4.69506	50	1	92737	OID00538	Q8IXJ6	SIRT2
	CCL28	0.0826362	-0.221127	0.386399	0.407605	0.541119	0.589882	0.977591	-4.68119	51	1	6283	OID00539	Q9NRJ3	CCL28					CCL28	0.207882285714286	-0.111819	0.527584	0.407605	1.29339	0.199481	0.99179	-4.54209	51	1	6283	OID00539	Q9NRJ3	CCL28
	DNER	0.0295998	-0.132998	0.192198	9.97151	0.362101	0.718201	0.977591	-4.69816	52	1	958	OID01213	Q8NFT8	DNER					DNER	0.0949462857142862	-0.0761832	0.266076	9.97151	1.1036	0.272973	0.99179	-4.58494	52	1	958	OID01213	Q8NFT8	DNER
	CD40	-0.0524155	-0.522602	0.417771	8.96044	-0.221741	0.825063	0.977591	-4.70679	53	1	3458	OID00542	P25942	CD40					CD40	0.175101428571429	-0.319756	0.669959	8.96044	0.703828	0.483519	0.99179	-4.65386	53	1	3458	OID00542	P25942	CD40
	IFNG	-0.928158	-2.43624	0.579925	2.2618	-1.2242	0.224356	0.977591	-4.55644	54	1	3565	OID05547	P01579	IFNG					IFNG	0.297795428571428	-1.28942	1.88501	2.2618	0.373199	0.709957	0.99179	-4.68822	54	1	3565	OID05547	P01579	IFNG
	FGF19	-0.0460074	-0.620918	0.528903	4.68	-0.159178	0.873917	0.977591	-4.7093	55	1	3976	OID00545	O95750	FGF19					FGF19	0.117840285714285	-0.487235	0.722916	4.68	0.387383	0.699469	0.99179	-4.68718	55	1	3976	OID00545	O95750	FGF19
	LIF	-0.467549	-1.45241	0.517313	0.919678	-0.944296	0.347772	0.977591	-4.61883	56	1	6355	OID00547	P15018	LIF					LIF	-0.0425845714285715	-1.07912	0.993953	0.919678	-0.0817192	0.935068	0.99179	-4.70109	56	1	6355	OID00547	P15018	LIF
	CCL8	0.0267388	-0.930889	0.984366	5.55948	0.0555396	0.955843	0.977591	-4.71165	57	1	6370	OID00549	P80075	CCL8					CCL8	0.481075714285713	-0.526798	1.48895	5.55948	0.949433	0.34517	0.99179	-4.61499	57	1	6370	OID00549	P80075	CCL8
	CASP8	-0.0714226	-0.388926	0.246081	-0.296545	-0.44745	0.655722	0.977591	-4.6909	58	1	6376	OID00550	Q14790	CASP8					CASP8	0.0778225714285714	-0.25634	0.411985	-0.296545	0.463238	0.644412	0.99179	-4.68093	58	1	6376	OID00550	Q14790	CASP8
	CCL25	0.109571	-0.346254	0.565396	1.19077	0.478138	0.633815	0.977591	-4.68792	59	1	3604	OID00551	O15444	CCL25					CCL25	0.0616917142857145	-0.41805	0.541434	1.19077	0.255785	0.798752	0.99179	-4.69538	59	1	3604	OID00551	O15444	CCL25
	CX3CL1	-0.222687	-0.64675	0.201376	3.07993	-1.04453	0.299286	0.977591	-4.59825	60	1	4908	OID00552	P78423	CX3CL1					CX3CL1	-0.186094857142857	-0.632408	0.260219	3.07993	-0.829376	0.409282	0.99179	-4.63539	60	1	4908	OID00552	P78423	CX3CL1
	TNFRSF9	-0.036725	-0.757627	0.684177	2.94503	-0.101331	0.919533	0.977591	-4.71089	61	1	8742	OID00553	Q07011	TNFRSF9					TNFRSF9	0.332893714285714	-0.425834	1.09162	2.94503	0.872723	0.385344	0.99179	-4.62833	61	1	8742	OID00553	Q07011	TNFRSF9
	TNFSF12	0.0744255	-0.372496	0.521347	9.86146	0.331243	0.7413	0.977591	-4.70041	62	1	6817	OID00555	O43508	TNFSF12					TNFSF12	0.124608857142857	-0.345763	0.594981	9.86146	0.526944	0.599645	0.99179	-4.67484	62	1	6817	OID00555	O43508	TNFSF12
	CCL20	0.187273	-0.395553	0.770099	0.428008	0.639135	0.524503	0.977591	-4.66908	63	1	10617	OID00556	P78556	CCL20					CCL20	0.0314694285714286	-0.581937	0.644876	0.428008	0.102046	0.918967	0.99179	-4.70073	63	1	10617	OID00556	P78556	CCL20
	STAMBP	-0.00828595	-0.412853	0.396281	0.601705	-0.0407389	0.967602	0.980251	-4.7118	64	1	100	OID00558	O95630	STAMBP					STAMBP	-0.0677462857142858	-0.49354	0.358048	0.601705	-0.316477	0.752439	0.99179	-4.69202	64	1	100	OID00558	O95630	STAMBP
	ADA	-0.0847355	-0.700129	0.530658	4.41859	-0.273886	0.784856	0.977591	-4.70407	65	1	1435	OID00560	P00813	ADA					ADA	0.00628828571428564	-0.641395	0.653971	4.41859	0.019312	0.984639	0.998966	-4.7017	65	1	1435	OID00560	P00813	ADA
	LTA	-0.373873	-1.15019	0.40244	1.86159	-0.957954	0.340881	0.977591	-4.61614	66	1	64802	OID00561	P01374	LTA					LTA	0.335447142857143	-0.481599	1.15249	1.86159	0.816648	0.416479	0.99179	-4.6374	66	1	64802	OID00561	P01374	LTA
	CSF1	0.0250955	-0.307311	0.357502	8.51346	0.15017	0.880997	0.977591	-4.7096	67	1	8828	OID00562	P09603	CSF1					CSF1	0.0840879999999995	-0.265759	0.433935	8.51346	0.478093	0.633847	0.99179	-4.67958	67	1	8828	OID00562	P09603	CSF1
	NMNAT1	-0.280933	-1.4347	0.872836	1.83845	-0.48433	0.629434	0.977591	-4.6873	68	2	4137	OID00287	Q9HAN9	NMNAT1					NMNAT1	-0.854942857142857	-2.06925	0.359365	1.83845	-1.40044	0.165126	0.99179	-4.51515	68	2	4137	OID00287	Q9HAN9	NMNAT1
	NRP2	-0.149214	-0.562573	0.264145	2.94875	-0.718024	0.474768	0.977591	-4.6579	69	2	57863	OID00288	O60462	NRP2					NRP2	0.0238519999999998	-0.411196	0.4589	2.94875	0.109055	0.913424	0.99179	-4.70058	69	2	57863	OID00288	O60462	NRP2
	MAPT	-0.104655	-0.821883	0.612574	3.8625	-0.290241	0.772359	0.977591	-4.7031	70	2	2668	OID05024	P10636	MAPT					MAPT	-0.255703428571429	-1.01056	0.499158	3.8625	-0.673793	0.502324	0.99179	-4.65784	70	2	2668	OID05024	P10636	MAPT
	CADM3	0.00546048	-0.118617	0.129538	7.49947	0.0875376	0.930456	0.977591	-4.71116	71	2	8633	OID00290	Q8N126	CADM3					CADM3	0.0218202857142877	-0.108767	0.152408	7.49947	0.332365	0.740456	0.99179	-4.69102	71	2	8633	OID00290	Q8N126	CADM3
	UNC5C	-0.080989	-0.532507	0.370529	4.99539	-0.356787	0.722161	0.977591	-4.69857	72	2	27180	OID00292	O95185	UNC5C					UNC5C	-0.115734571428573	-0.590943	0.359474	4.99539	-0.484435	0.629359	0.99179	-4.67899	72	2	27180	OID00292	O95185	UNC5C
	VWC2	-0.113346	-0.566299	0.339606	5.41888	-0.497751	0.619982	0.977591	-4.68591	73	2	10871	OID00293	Q2TAL6	VWC2					VWC2	-0.117280571428573	-0.593999	0.359438	5.41888	-0.489351	0.62589	0.99179	-4.67853	73	2	10871	OID00293	Q2TAL6	VWC2
	SIGLEC9	-0.258794	-0.813246	0.295657	4.3068	-0.928428	0.355891	0.977591	-4.62191	74	2	7430	OID00294	Q9Y336	SIGLEC9					SIGLEC9	-0.00125428571428632	-0.584798	0.582289	4.3068	-0.00427544	0.996599	0.998966	-4.70174	74	2	7430	OID00294	Q9Y336	SIGLEC9
	CD300C	-0.0639983	-0.678026	0.55003	4.52874	-0.207318	0.836272	0.977591	-4.70744	75	2	64094	OID00295	Q08708	CD300C					CD300C	0.0328017142857151	-0.613444	0.679048	4.52874	0.100961	0.919826	0.99179	-4.70075	75	2	64094	OID00295	Q08708	CD300C
	EZR	0.151257	-0.476719	0.779233	2.95164	0.479103	0.633132	0.977591	-4.68782	76	2	4681	OID00296	P15311	EZR					EZR	-0.0936982857142854	-0.754624	0.567227	2.95164	-0.281991	0.778655	0.99179	-4.69402	76	2	4681	OID00296	P15311	EZR
	SMOC2	0.0556983	-0.496275	0.607672	5.37974	0.200716	0.841414	0.977591	-4.70773	77	2	1945	OID00297	Q9H3U7	SMOC2					SMOC2	0.0745934285714274	-0.506342	0.655529	5.37974	0.255405	0.799045	0.99179	-4.6954	77	2	1945	OID00297	Q9H3U7	SMOC2
	NBL1	0.0836143	-0.167516	0.334745	5.71743	0.662274	0.509639	0.977591	-4.66593	78	2	950	OID00298	P41271	NBL1					NBL1	0.132217714285715	-0.13209	0.396525	5.71743	0.995033	0.322626	0.99179	-4.60655	78	2	950	OID00298	P41271	NBL1
	EFNA4	-0.0524988	-0.548539	0.443542	2.81628	-0.210518	0.833782	0.977591	-4.7073	79	2	1463	OID00299	P52798	EFNA4					EFNA4	0.100703714285714	-0.421364	0.622771	2.81628	0.383686	0.702197	0.99179	-4.68745	79	2	1463	OID00299	P52798	EFNA4
	SCARB2	-0.0337407	-0.520524	0.453043	5.7565	-0.137872	0.890677	0.977591	-4.70997	80	2	283659	OID00300	Q14108	SCARB2					SCARB2	0.0223640000000005	-0.489961	0.534689	5.7565	0.0868282	0.931018	0.99179	-4.70101	80	2	283659	OID00300	Q14108	SCARB2
	NCAN	-0.0399202	-0.151609	0.0717683	8.885	-0.710954	0.479116	0.977591	-4.65896	81	2	6092	OID00301	O14594	NCAN					NCAN	0.0191908571428545	-0.098358	0.13674	8.885	0.324738	0.7462	0.99179	-4.6915	81	2	6092	OID00301	O14594	NCAN
	PRTG	-0.0162712	-0.363366	0.330823	4.76654	-0.0932457	0.925934	0.977591	-4.71106	82	2	56253	OID00302	Q2VWP7	PRTG					PRTG	-0.0516654285714289	-0.416972	0.313641	4.76654	-0.281319	0.779169	0.99179	-4.69405	82	2	56253	OID00302	Q2VWP7	PRTG
	ROBO2	0.041986	-0.567593	0.651565	6.8343	0.137003	0.891362	0.977591	-4.70999	83	2	56963	OID00303	Q9HCK4	ROBO2					ROBO2	-0.0481822857142884	-0.689745	0.593381	6.8343	-0.149384	0.881615	0.99179	-4.69957	83	2	56963	OID00303	Q9HCK4	ROBO2
	CRTAM	0.2541	-0.310662	0.818863	0.766259	0.894945	0.373417	0.977591	-4.62823	84	2	5365	OID00304	O95727	CRTAM					CRTAM	0.577664857142857	-0.0167308	1.17206	0.766259	1.93311	0.0566484	0.99179	-4.35285	84	2	5365	OID00304	O95727	CRTAM
	RGMA	-0.0073519	-0.257111	0.242407	9.28686	-0.0585512	0.953451	0.977591	-4.71161	85	2	1358	OID00305	Q96B86	RGMA					RGMA	0.00842028571428344	-0.254443	0.271284	9.28686	0.0637167	0.94935	0.994251	-4.70134	85	2	1358	OID00305	Q96B86	RGMA
	PLXNB3	0.0435705	-0.437341	0.524482	6.02719	0.180212	0.857427	0.977591	-4.70855	86	2	952	OID00306	Q9ULL4	PLXNB3					PLXNB3	0.058636857142857	-0.447508	0.564782	6.02719	0.230437	0.818322	0.99179	-4.69658	86	2	952	OID00306	Q9ULL4	PLXNB3
	CPA2	-0.393642	-1.02871	0.24143	4.3404	-1.23292	0.221102	0.977591	-4.55426	87	2	6609	OID00307	P48052	CPA2					CPA2	-0.190601714285714	-0.858995	0.477792	4.3404	-0.56722	0.572103	0.99179	-4.67058	87	2	6609	OID00307	P48052	CPA2
	CD38	-0.0275048	-0.528244	0.473234	6.48779	-0.109258	0.913263	0.977591	-4.71071	88	2	4481	OID00308	P28907	CD38					CD38	-0.117686857142858	-0.644699	0.409326	6.48779	-0.444185	0.65807	0.99179	-4.68261	88	2	4481	OID00308	P28907	CD38
	SMPD1	0.17219	-0.217836	0.562217	4.07358	0.878156	0.382406	0.977591	-4.63132	89	2	4043	OID00309	P17405	SMPD1					SMPD1	0.151763999999999	-0.258727	0.562255	4.07358	0.735398	0.46418	0.99179	-4.64949	89	2	4043	OID00309	P17405	SMPD1
	MSR1	0.189414	-0.392693	0.771521	3.79772	0.647242	0.51927	0.977591	-4.66799	90	2	2487	OID00310	P21757	MSR1					MSR1	0.392509428571429	-0.22014	1.00516	3.79772	1.27437	0.206106	0.99179	-4.54667	90	2	2487	OID00310	P21757	MSR1
	LRPAP1	0.0669352	-0.375483	0.509353	6.46757	0.300939	0.764217	0.977591	-4.70243	91	2	2051	OID00311	P30533	LRPAP1					LRPAP1	-0.0461074285714282	-0.511739	0.419524	6.46757	-0.196963	0.84434	0.99179	-4.69797	91	2	2051	OID00311	P30533	LRPAP1
	FRZB	0.00822214	-0.144322	0.160767	3.55311	0.107212	0.91488	0.977591	-4.71076	92	2	285704	OID00312	Q92765	FRZB					FRZB	0.0583771428571431	-0.102171	0.218926	3.55311	0.723258	0.471564	0.99179	-4.65119	92	2	285704	OID00312	Q92765	FRZB
	EPHB6	-0.37028	-1.09023	0.349674	5.21746	-1.02302	0.309287	0.977591	-4.60284	93	2	6614	OID00313	O15197	EPHB6					EPHB6	-0.326366285714285	-1.0841	0.431363	5.21746	-0.856738	0.394068	0.99179	-4.63098	93	2	6614	OID00313	O15197	EPHB6
	RGMB	-0.0425257	-0.413979	0.328928	8.99642	-0.227721	0.820426	0.977591	-4.70651	94	2	53942	OID00314	Q6NW40	RGMB					RGMB	-0.0212485714285737	-0.412192	0.369695	8.99642	-0.108112	0.914169	0.99179	-4.7006	94	2	53942	OID00314	Q6NW40	RGMB
	SIGLEC1	0.145397	-0.518612	0.809407	2.29496	0.435551	0.664298	0.977591	-4.69201	95	2	53616	OID00315	Q9BZZ2	SIGLEC1					SIGLEC1	0.00936800000000027	-0.689481	0.708217	2.29496	0.0266637	0.978792	0.998966	-4.70167	95	2	53616	OID00315	Q9BZZ2	SIGLEC1
	CNTN5	-0.145376	-0.683201	0.39245	7.55823	-0.537659	0.592258	0.977591	-4.68158	96	2	51266	OID00316	O94779	CNTN5					CNTN5	-0.188986857142858	-0.755032	0.377058	7.55823	-0.664106	0.508472	0.99179	-4.65908	96	2	51266	OID00316	O94779	CNTN5
	ADAM22	-0.0804183	-0.350886	0.190049	7.96139	-0.591421	0.555853	0.977591	-4.67522	97	2	8745	OID00317	Q9P0K1	ADAM22					ADAM22	-0.0718940000000003	-0.356553	0.212765	7.96139	-0.502372	0.616743	0.99179	-4.67728	97	2	8745	OID00317	Q9P0K1	ADAM22
	CLEC1B	-0.096141	-0.589238	0.396956	0.996436	-0.387822	0.699145	0.977591	-4.69614	98	2	4148	OID00318	Q9P126	CLEC1B					CLEC1B	0.122240285714286	-0.39673	0.64121	0.996436	0.468521	0.640646	0.99179	-4.68046	98	2	4148	OID00318	Q9P126	CLEC1B
	ADAM23	-0.0456055	-0.349007	0.257796	3.92724	-0.29899	0.765699	0.977591	-4.70255	99	2	284654	OID00319	O75077	ADAM23					ADAM23	-0.0301285714285719	-0.349449	0.289192	3.92724	-0.187676	0.851591	0.99179	-4.69832	99	2	284654	OID00319	O75077	ADAM23
	MATN3	0.0440764	-0.520658	0.608811	10.4155	0.155246	0.877006	0.977591	-4.70943	100	2	3029	OID00320	O15232	MATN3					MATN3	0.0160914285714266	-0.578274	0.610457	10.4155	0.0538515	0.957184	0.995728	-4.70146	100	2	3029	OID00320	O15232	MATN3
	RSPO1	-0.052549	-0.328937	0.223839	1.76759	-0.378183	0.706265	0.977591	-4.69691	101	2	56925	OID00321	Q2MKA7	RSPO1					RSPO1	0.072445714285714	-0.218445	0.363336	1.76759	0.495382	0.621646	0.99179	-4.67795	101	2	56925	OID00321	Q2MKA7	RSPO1
	LGALS8	0.257894	-0.200547	0.716336	4.89966	1.11896	0.2664	0.977591	-4.58169	102	2	143903	OID00324	O00214	LGALS8					LGALS8	0.098965428571427	-0.38353	0.581461	4.89966	0.407988	0.684338	0.99179	-4.68559	102	2	143903	OID00324	O00214	LGALS8
	BCAN	-0.00423167	-0.119549	0.111085	10.4109	-0.0729919	0.941989	0.977591	-4.71141	103	2	4311	OID00325	Q96GW7	BCAN					BCAN	0.0409865714285722	-0.0803812	0.162354	10.4109	0.671731	0.503629	0.99179	-4.6581	103	2	4311	OID00325	Q96GW7	BCAN
	LAYN	0.138914	-0.485594	0.763422	9.46813	0.442451	0.659319	0.977591	-4.69137	104	2	2660	OID00326	Q6UX15	LAYN					LAYN	0.222671714285713	-0.434604	0.879947	9.46813	0.673867	0.502277	0.99179	-4.65783	104	2	2660	OID00326	Q6UX15	LAYN
	MME	-0.103634	-0.365636	0.158367	1.47522	-0.786786	0.433659	0.977591	-4.64712	105	2	7070	OID00327	P08473	MME					MME	-0.062147142857143	-0.337896	0.213602	1.47522	-0.448296	0.655113	0.99179	-4.68225	105	2	7070	OID00327	P08473	MME
	MSTN	-0.0109817	-0.367106	0.345143	2.93445	-0.0613371	0.951239	0.977591	-4.71158	106	2	117166	OID00328	O14793	MSTN					MSTN	0.0148174285714289	-0.359993	0.389628	2.93445	0.0786355	0.937513	0.99179	-4.70114	106	2	117166	OID00328	O14793	MSTN
	THY1	0.0345386	-0.0813257	0.150403	11.1193	0.592941	0.55484	0.977591	-4.67503	107	2	80975	OID00329	P04216	THY1					THY1	0.118840571428571	-0.00310306	0.240784	11.1193	1.93849	0.0559795	0.99179	-4.35098	107	2	80975	OID00329	P04216	THY1
	WFIKKN1	-0.0972871	-0.417645	0.223071	0.688539	-0.604055	0.547462	0.977591	-4.67364	108	2	1001	OID00330	Q96NZ8	WFIKKN1					WFIKKN1	-0.166336	-0.503503	0.170831	0.688539	-0.981291	0.329315	0.99179	-4.60914	108	2	1001	OID00330	Q96NZ8	WFIKKN1
	TMPRSS5	0.16383	-0.371189	0.698848	8.02524	0.609089	0.544137	0.977591	-4.673	109	2	2674	OID00331	Q9H3S3	TMPRSS5					TMPRSS5	0.308280571428572	-0.25481	0.871372	8.02524	1.08899	0.279325	0.99179	-4.58797	109	2	2674	OID00331	Q9H3S3	TMPRSS5
	CDH3	0.00706571	-0.12971	0.143842	4.44049	0.102755	0.918406	0.977591	-4.71086	110	2	1438	OID00332	P22223	CDH3					CDH3	0.0130522857142852	-0.1309	0.157005	4.44049	0.180353	0.857317	0.99179	-4.69858	110	2	1438	OID00332	P22223	CDH3
	GFRA1	-0.0777393	-0.466701	0.311222	6.72357	-0.397549	0.691988	0.977591	-4.69533	111	2	4803	OID00333	P56159	GFRA1					GFRA1	-0.125240571428573	-0.534611	0.28413	6.72357	-0.608535	0.544503	0.99179	-4.6659	111	2	4803	OID00333	P56159	GFRA1
	CSF2RA	0.591226	-0.55154	1.73399	5.78837	1.02909	0.306442	0.977591	-4.60155	112	2	286133	OID00334	P15509	CSF2RA					CSF2RA	0.317271428571427	-0.885454	1.52	5.78837	0.524712	0.601189	0.99179	-4.67506	112	2	286133	OID00334	P15509	CSF2RA
	NGF	-0.0773738	-0.438409	0.283661	3.13386	-0.426286	0.671008	0.977591	-4.69285	113	2	4345	OID00335	P01138	NGF					NGF	-0.0822502857142862	-0.462229	0.297728	3.13386	-0.430562	0.667909	0.99179	-4.68376	113	2	4345	OID00335	P01138	NGF
	SCARA5	0.130277	-0.403456	0.66401	3.90434	0.485511	0.628599	0.977591	-4.68718	114	2	4915	OID00336	Q6ZMJ2	SCARA5					SCARA5	0.0627751428571433	-0.498963	0.624513	3.90434	0.222285	0.82464	0.99179	-4.69694	114	2	4915	OID00336	Q6ZMJ2	SCARA5
	CD200	0.129766	-0.296454	0.555987	10.3333	0.605599	0.546441	0.977591	-4.67345	115	2	3001	OID00337	P41217	CD200					CD200	0.0723282857142848	-0.376256	0.520912	10.3333	0.320717	0.749235	0.99179	-4.69175	115	2	3001	OID00337	P41217	CD200
	NTRK2	0.0188636	-0.311524	0.349251	6.91206	0.113568	0.909856	0.977591	-4.71061	116	2	1440	OID00338	Q16620	NTRK2					NTRK2	-0.0200311428571434	-0.367754	0.327692	6.91206	-0.114585	0.909052	0.99179	-4.70046	116	2	1440	OID00338	Q16620	NTRK2
	GZMA	0.284714	-0.330495	0.899923	3.88286	0.920541	0.359971	0.977591	-4.62342	117	2	374946	OID00339	P12544	GZMA					GZMA	0.626648285714285	-0.0208402	1.27414	3.88286	1.92508	0.0576612	0.99179	-4.35563	117	2	374946	OID00339	P12544	GZMA
	CSF3	-0.131602	-0.929663	0.666458	-0.172602	-0.328008	0.743736	0.977591	-4.70064	118	2	91179	OID00340	P09919	CSF3					CSF3	-0.480888571428571	-1.32082	0.359046	-0.172602	-1.13882	0.258069	0.99179	-4.57747	118	2	91179	OID00340	P09919	CSF3
	DRAXIN	-0.172372	-0.583944	0.239199	9.05588	-0.833066	0.40721	0.977591	-4.63933	119	2	2676	OID00341	Q8NBI3	DRAXIN					DRAXIN	-0.0796477142857128	-0.512814	0.353519	9.05588	-0.365743	0.715492	0.99179	-4.68876	119	2	2676	OID00341	Q8NBI3	DRAXIN
	SCARF2	0.0297507	-0.437588	0.49709	2.34963	0.126626	0.899544	0.977591	-4.71028	120	2	5817	OID00342	Q96GP6	SCARF2					SCARF2	0.106638571428571	-0.385222	0.598499	2.34963	0.431251	0.66741	0.99179	-4.6837	120	2	5817	OID00342	Q96GP6	SCARF2
	GFRA3	0.15785	-0.312412	0.628112	5.68962	0.667671	0.506205	0.977591	-4.66518	121	2	51330	OID00343	O60609	GFRA3					GFRA3	0.196843428571428	-0.298093	0.69178	5.68962	0.791094	0.431155	0.99179	-4.64133	121	2	51330	OID00343	O60609	GFRA3
	PVR	-0.0515117	-0.551239	0.448216	5.41655	-0.205035	0.838049	0.977591	-4.70754	122	2	94	OID00344	P15151	PVR					PVR	-0.133726285714285	-0.659675	0.392222	5.41655	-0.505744	0.614383	0.99179	-4.67695	122	2	94	OID00344	P15151	PVR
	TNFRSF12A	-0.063775	-0.574313	0.446763	4.82856	-0.248473	0.804385	0.977591	-4.70547	123	2	23768	OID00345	Q9NP84	TNFRSF12A					TNFRSF12A	-0.15474942857143	-0.692075	0.382576	4.82856	-0.57286	0.568295	0.99179	-4.66996	123	2	23768	OID00345	Q9NP84	TNFRSF12A
	ACVRL1	0.00665452	-0.488394	0.501703	6.32953	0.0267378	0.978733	0.985089	-4.7119	124	2	1368	OID00346	P37023	ACVRL1					ACVRL1	0.0252125714285709	-0.495811	0.546236	6.32953	0.0962535	0.923552	0.99179	-4.70084	124	2	1368	OID00346	P37023	ACVRL1
	FLRT2	-0.112927	-0.513937	0.288082	4.5538	-0.560146	0.576896	0.977591	-4.67899	125	2	10462	OID00347	O43155	FLRT2					FLRT2	-0.125526571428572	-0.547577	0.296524	4.5538	-0.5916	0.555734	0.99179	-4.66786	125	2	10462	OID00347	O43155	FLRT2
	CPM	-0.0965779	-0.616749	0.423593	6.88152	-0.369308	0.712843	0.977591	-4.69761	126	2	2262	OID00348	P14384	CPM					CPM	0.174163142857143	-0.373301	0.721627	6.88152	0.632787	0.528621	0.99179	-4.663	126	2	2262	OID00348	P14384	CPM
	CLEC10A	0.0491438	-0.664208	0.762495	-0.463926	0.137032	0.891339	0.977591	-4.70999	127	2	652	OID00349	Q8IUN9	CLEC10A					CLEC10A	0.578353142857143	-0.172428	1.32913	-0.463926	1.53228	0.129276	0.99179	-4.47929	127	2	652	OID00349	Q8IUN9	CLEC10A
	GPC5	0.117492	-0.355483	0.590468	6.45527	0.494115	0.622536	0.977591	-4.68629	128	2	79368	OID00350	P78333	GPC5					GPC5	0.0247077142857126	-0.473084	0.5225	6.45527	0.0987283	0.921593	0.99179	-4.70079	128	2	79368	OID00350	P78333	GPC5
	BMP4	-0.102739	-0.541286	0.335808	1.49325	-0.465989	0.64245	0.977591	-4.68913	129	2	266727	OID00351	P12644	BMP4					BMP4	-0.196982	-0.658539	0.264575	1.49325	-0.848902	0.398389	0.99179	-4.63225	129	2	266727	OID00351	P12644	BMP4
	FCRL2	0.236495	-0.276378	0.749367	0.608217	0.917209	0.361703	0.977591	-4.62405	130	2	3568	OID00352	Q96LA5	FCRL2					FCRL2	0.174808285714286	-0.364975	0.714591	0.608217	0.644169	0.521251	0.99179	-4.6616	130	2	3568	OID00352	Q96LA5	FCRL2
	MDGA1	0.495264	-0.186449	1.17698	7.85067	1.44508	0.152218	0.977591	-4.49661	131	2	5156	OID00353	Q8NFP4	MDGA1					MDGA1	0.399594	-0.317889	1.11708	7.85067	1.10781	0.27116	0.99179	-4.58406	131	2	5156	OID00353	Q8NFP4	MDGA1
	PDGFRA	-0.240766	-0.655961	0.174428	4.14691	-1.15346	0.25205	0.977591	-4.57365	132	2	1004	OID00355	P16234	PDGFRA					PDGFRA	-0.206518285714284	-0.643498	0.230462	4.14691	-0.940057	0.349929	0.99179	-4.61668	132	2	1004	OID00355	P16234	PDGFRA
	CTSC	0.319132	-0.258112	0.896375	4.71896	1.09968	0.274664	0.977591	-4.58609	133	2	780	OID00356	P53634	CTSC					CTSC	0.459124571428571	-0.148407	1.06666	4.71896	1.50321	0.136599	0.99179	-4.48745	133	2	780	OID00356	P53634	CTSC
	CDH6	0.0124676	-0.464625	0.48956	2.65473	0.0519802	0.95867	0.977591	-4.71169	134	2	58494	OID00357	P55285	CDH6					CDH6	0.032149142857143	-0.469976	0.534275	2.65473	0.127354	0.898969	0.99179	-4.70016	134	2	58494	OID00357	P55285	CDH6
	DDR1	0.261903	-0.103194	0.626999	6.98106	1.42689	0.157382	0.977591	-4.50189	135	2	1520	OID00358	Q08345	DDR1					DDR1	0.32452257142857	-0.0597305	0.708776	6.98106	1.6799	0.0967545	0.99179	-4.4357	135	2	1520	OID00358	Q08345	DDR1
	JAM2	-0.0317636	-0.343132	0.279605	11.121	-0.202914	0.839701	0.977591	-4.70763	136	2	56624	OID00359	P57087	JAM2					JAM2	-0.0282682857142866	-0.355974	0.299437	11.121	-0.171582	0.864186	0.99179	-4.69888	136	2	56624	OID00359	P57087	JAM2
	CTSS	0.0942529	-0.111668	0.300173	6.89991	0.910441	0.365239	0.977591	-4.62533	137	2	27163	OID00360	P25774	CTSS					CTSS	0.247056857142856	0.0303317	0.463782	6.89991	2.26749	0.0259721	0.99179	-4.2287	137	2	27163	OID00360	P25774	CTSS
	ASAH2	0.126139	-0.21738	0.469658	1.32738	0.73039	0.467218	0.977591	-4.65603	138	2	80328	OID00361	Q9NR71	ASAH2					ASAH2	0.0429294285714286	-0.318614	0.404473	1.32738	0.236185	0.813874	0.99179	-4.69632	138	2	80328	OID00361	Q9NR71	ASAH2
	NAAA	0.187394	-0.301943	0.676731	1.72353	0.761736	0.448387	0.977591	-4.65116	139	2	5364	OID00362	Q02083	NAAA					NAAA	0.149274857142857	-0.365738	0.664288	1.72353	0.576535	0.565821	0.99179	-4.66955	139	2	5364	OID00362	Q02083	NAAA
	ULBP2	0.282547	-0.396232	0.961326	5.47833	0.827979	0.410068	0.977591	-4.64021	140	2	27242	OID00363	Q9BZM5	ULBP2					ULBP2	0.234034571428571	-0.480359	0.948429	5.47833	0.651627	0.516451	0.99179	-4.66066	140	2	27242	OID00363	Q9BZM5	ULBP2
	PLXNB1	-0.150546	-0.516108	0.215016	3.62257	-0.819154	0.415055	0.977591	-4.64172	141	2	146722	OID00364	O43157	PLXNB1					PLXNB1	-0.197204571428571	-0.581947	0.187538	3.62257	-1.01954	0.310924	0.99179	-4.60186	141	2	146722	OID00364	O43157	PLXNB1
	TNFRSF21	-0.0161945	-0.196772	0.164383	10.6078	-0.178387	0.858856	0.977591	-4.70862	142	2	6695	OID00365	O75509	TNFRSF21					TNFRSF21	-0.00164028571428432	-0.191692	0.188412	10.6078	-0.0171674	0.986344	0.998966	-4.70171	142	2	6695	OID00365	O75509	TNFRSF21
	CD300LF	0.00542619	-0.765395	0.776247	4.7744	0.0140023	0.988862	0.988862	-4.71195	143	2	3592	OID00366	Q8TDQ1	CD300LF					CD300LF	0.251847714285715	-0.559418	1.06311	4.7744	0.617493	0.538609	0.99179	-4.66484	143	2	3592	OID00366	Q8TDQ1	CD300LF
	SPOCK1	0.204623	-0.0820911	0.491337	7.47216	1.41959	0.159491	0.977591	-4.50398	144	2	27121	OID00367	Q08629	SPOCK1					SPOCK1	0.178823428571429	-0.122934	0.480581	7.47216	1.17875	0.241881	0.99179	-4.56873	144	2	27121	OID00367	Q08629	SPOCK1
	IL12A	-0.0569933	-1.03783	0.923843	4.17775	-0.11558	0.908266	0.977591	-4.71056	145	2	60401	OID00368	P29460,P29459	IL12A					IL12A	0.676167142857143	-0.356134	1.70847	4.17775	1.30288	0.196236	0.99179	-4.53978	145	2	60401	OID00368	P29460,P29459	IL12A
	DKK4	-0.0268448	-0.560963	0.507274	3.36436	-0.0999721	0.920609	0.977591	-4.71092	146	2	27040	OID00369	Q9UBT3	DKK4					DKK4	0.0270511428571432	-0.535092	0.589195	3.36436	0.0957184	0.923976	0.99179	-4.70085	146	2	27040	OID00369	Q9UBT3	DKK4
	EDA2R	0.303308	-0.24796	0.854576	8.1993	1.0944	0.276959	0.977591	-4.58728	147	2	4916	OID00370	Q9HAV5	EDA2R					EDA2R	0.503069428571429	-0.0771232	1.08326	8.1993	1.7247	0.0883223	0.99179	-4.42178	147	2	4916	OID00370	Q9HAV5	EDA2R
	LAT	0.219903	-0.389867	0.829673	-0.0137196	0.717336	0.475191	0.977591	-4.65801	148	2	3904	OID00371	O43561	LAT					LAT	0.0013602857142857	-0.640404	0.643124	-0.0137196	0.00421611	0.996646	0.998966	-4.70174	148	2	3904	OID00371	O43561	LAT
	NTRK3	-0.0196514	-0.485013	0.44571	7.76025	-0.0839964	0.933263	0.977591	-4.71123	149	2	7873	OID00372	Q16288	NTRK3					NTRK3	-0.0404965714285694	-0.530275	0.449282	7.76025	-0.164466	0.869766	0.99179	-4.69911	149	2	7873	OID00372	Q16288	NTRK3
	LAIR2	-0.22829	-1.45993	1.00335	6.79617	-0.36869	0.713302	0.977591	-4.69766	150	2	7143	OID00373	Q6ISS4	LAIR2					LAIR2	-0.429272	-1.72553	0.866991	6.79617	-0.658713	0.511912	0.99179	-4.65977	150	2	7143	OID00373	Q6ISS4	LAIR2
	MANF	0.15743	-0.221482	0.536343	2.81022	0.826431	0.410941	0.977591	-4.64047	151	2	131450	OID00374	P55145	MANF					MANF	-0.0239000000000003	-0.422694	0.374894	2.81022	-0.119208	0.9054	0.99179	-4.70036	151	2	131450	OID00374	P55145	MANF
	TNR	0.0893855	-0.21571	0.394481	6.30542	0.582757	0.561644	0.977591	-4.67629	152	2	4897	OID00375	Q92752	TNR					TNR	0.158860857142858	-0.162243	0.479965	6.30542	0.984075	0.327952	0.99179	-4.60862	152	2	4897	OID00375	Q92752	TNR
	CD200R1	-0.171771	-0.495926	0.152383	0.951639	-1.05404	0.294939	0.977591	-4.5962	153	2	8942	OID00376	Q8TD46	CD200R1					CD200R1	-0.109041428571428	-0.450204	0.232121	0.951639	-0.635751	0.526696	0.99179	-4.66263	153	2	8942	OID00376	Q8TD46	CD200R1
	NRCAM	-0.0237898	-0.122822	0.0752425	10.3717	-0.477827	0.634036	0.977591	-4.68795	154	2		OID00377	Q92823	NRCAM					NRCAM	0.0138134285714262	-0.090415	0.118042	10.3717	0.263616	0.792732	0.99179	-4.69499	154	2		OID00377	Q92823	NRCAM
	KYNU	-0.481676	-1.23629	0.272938	2.27163	-1.26966	0.207771	0.977591	-4.54488	155	2		OID00378	Q16719	KYNU					KYNU	-0.254996	-1.0492	0.539212	2.27163	-0.63864	0.524824	0.99179	-4.66228	155	2		OID00378	Q16719	KYNU

## Sheet: Tab S6_T1&T2PSvsNPS_12m
Supplementary Table S6. The expression levels of IL17A, CD5, TNFSF10 and TNFS14 were higher in patients with persistenst vs. non-persistent symptoms symtoms at 12 months, when protein profiles were investigated in samples taken at diagnosis (T1). No differentially expressed proteins were detected in one-months samples (T2) following treatment
PS and NPS based on the clinical re-evaluation at the 12 month visit: T1 PS vs NPS.																	PS and NPS based on the clinical re-evaluation at the 12 month visit: T2 PS vs NPS .
	logFC	CI.L	CI.R	AveExpr all	t	P.Value	adj.P.Val	B	Index	Panel_1_2	GeneID	OlinkID	Uniprot ID	Protein				logFC	CI.L	CI.R	AveExpr all	t	P.Value	adj.P.Val	B	Index	Panel_1_2	GeneID	OlinkID	Uniprot ID	Protein
CXCL8	0.163578	-0.484823	0.811979	7.65908	0.501806	0.617138	0.708566	-5.96145	1	1	3576	OID00471	P10145	CXCL8			CXCL8	-0.228216	-0.888969	0.432536	7.65908	-0.687009	0.494001	0.829638	-4.94522	1	1	3576	OID00471	P10145	CXCL8
VEGFA	0.0529194	-0.402073	0.507912	9.66747	0.231348	0.817617	0.851409	-6.05648	2	1	7422	OID00472	P15692	VEGFA			VEGFA	0.206726	-0.256934	0.670386	9.66747	0.886851	0.377733	0.748175	-4.84557	2	1	7422	OID00472	P15692	VEGFA
CD8A	1.43542	0.523324	2.34752	5.68034	3.13035	0.00241367	0.0503306	-1.64861	3	1	925	OID05124	P01732	CD8A			CD8A	0.703014	-0.22646	1.63249	5.68034	1.50446	0.136275	0.721086	-4.38449	3	1	925	OID05124	P01732	CD8A
CCL7	0.926105	0.123484	1.72873	0.145424	2.29511	0.0242618	0.139281	-3.63402	4	1	6354	OID00474	P80098	CCL7			CCL7	-0.00213625	-0.820046	0.815774	0.145424	-0.00519519	0.995867	0.995867	-5.0957	4	1	6354	OID00474	P80098	CCL7
CDCP1	0.27485	-0.241595	0.791295	3.55541	1.05859	0.292873	0.467992	-5.54786	5	1	51744	OID00476	Q9H5V8	CDCP1			CDCP1	0.161655	-0.364628	0.687938	3.55541	0.610977	0.542892	0.829638	-4.97659	5	1	51744	OID00476	Q9H5V8	CDCP1
CD244	0.695169	0.119643	1.27069	1.99509	2.40259	0.01852	0.112685	-3.40752	6	1	3574	OID00477	Q9BZW8	CD244			CD244	0.383724	-0.202766	0.970213	1.99509	1.30141	0.196736	0.721086	-4.56105	6	1	3574	OID00477	Q9BZW8	CD244
IL7	-0.102945	-0.425058	0.219168	0.57887	-0.635698	0.52673	0.656863	-5.88862	7	1	4982	OID00478	P13232	IL7			IL7	-0.004225	-0.332474	0.324024	0.57887	-0.0256022	0.979636	0.995867	-5.0955	7	1	4982	OID00478	P13232	IL7
TNFRSF11B	0.0910394	-0.489348	0.671427	9.31123	0.312008	0.75582	0.819246	-6.03546	8	1	7040	OID00479	O00300	TNFRSF11B			TNFRSF11B	-0.0287262	-0.62017	0.562718	9.31123	-0.0966095	0.92327	0.966939	-5.09272	8	1	7040	OID00479	O00300	TNFRSF11B
TGFB1	0.514505	-0.0825181	1.11153	4.16789	1.71417	0.0902469	0.229316	-4.69694	9	1	5328	OID00480	P01137	TGFB1			TGFB1	0.0797825	-0.528614	0.688179	4.16789	0.260841	0.794864	0.936782	-5.07394	9	1	5328	OID00480	P01137	TGFB1
PLAU	0.426867	0.00211629	0.851618	6.97619	1.999	0.0488953	0.180447	-4.21056	10	1	3569	OID00481	P00749	PLAU			PLAU	0.277448	-0.155394	0.710289	6.97619	1.27499	0.205887	0.721086	-4.58225	10	1	3569	OID00481	P00749	PLAU
IL6	0.558453	-0.585372	1.70228	3.26425	0.97114	0.334313	0.49823	-5.63199	11	1	27189	OID00482	P05231	IL6			IL6	-0.13123	-1.29684	1.03438	3.26425	-0.223941	0.823356	0.944123	-5.07967	11	1	27189	OID00482	P05231	IL6
CCL2	0.45635	-0.0704815	0.983182	11.9346	1.72298	0.0886321	0.229316	-4.68292	12	1	3605	OID00484	P13500	CCL2			CCL2	-0.173176	-0.710044	0.363691	11.9346	-0.641617	0.522898	0.829638	-4.96438	12	1	3605	OID00484	P13500	CCL2
IL17A	1.40176	0.772173	2.03135	0.109392	4.42866	2.8817e-05	0.00446664	2.31954	13	1	6373	OID00485	Q16552	IL17A			IL17A	0.501178	-0.140403	1.14276	0.109392	1.5538	0.124054	0.721086	-4.338	13	1	6373	OID00485	Q16552	IL17A
CXCL11	1.52709	0.484952	2.56922	3.71947	2.9147	0.00458013	0.0531579	-2.20904	14	1	8312	OID00486	O14625	CXCL11			CXCL11	0.927209	-0.134779	1.9892	3.71947	1.73665	0.0861755	0.721086	-4.15375	14	1	8312	OID00486	O14625	CXCL11
TNFSF10	0.958074	0.422122	1.49403	1.67628	3.55572	0.000626892	0.0242921	-0.454362	15	1	53832	OID00488	P50591	TNFSF10			TNFSF10	0.167174	-0.378988	0.713335	1.67628	0.608838	0.544302	0.829638	-4.97742	15	1	53832	OID00488	P50591	TNFSF10
IL20RA	0.0364628	-0.531033	0.603958	0.148729	0.127803	0.898615	0.910362	-6.07433	16	1	4283	OID00489	Q9UHF4	IL20RA			IL20RA	-0.00373125	-0.582037	0.574575	0.148729	-0.0128337	0.989791	0.995867	-5.09566	16	1	4283	OID00489	Q9UHF4	IL20RA
CXCL9	0.846375	-0.523083	2.21583	4.03242	1.22933	0.222437	0.419482	-5.36337	17	1	1473	OID00490	Q07325	CXCL9			CXCL9	1.07014	-0.325402	2.46569	4.03242	1.52529	0.131005	0.721086	-4.36503	17	1	1473	OID00490	Q07325	CXCL9
CST5	0.0462494	-0.0995227	0.192022	4.25918	0.631083	0.529728	0.656863	-5.89141	18	1	3560	OID00491	P28325	CST5			CST5	0.0904212	-0.0581278	0.23897	4.25918	1.21075	0.229442	0.721086	-4.63208	18	1	3560	OID00491	P28325	CST5
OSM	0.80326	0.241266	1.36525	0.0800969	2.84302	0.00562931	0.0545339	-2.38825	19	1	3558	OID00494	P13725	OSM			OSM	0.351604	-0.221096	0.924303	0.0800969	1.22118	0.225489	0.721086	-4.62415	19	1	3558	OID00494	P13725	OSM
CXCL1	0.401904	-0.388006	1.19181	5.44126	1.01204	0.314472	0.485713	-5.59352	20	1	85480	OID00496	P09341	CXCL1			CXCL1	-0.23885	-1.04381	0.566107	5.44126	-0.590211	0.55666	0.829638	-4.98452	20	1	85480	OID00496	P09341	CXCL1
CCL4	0.668753	0.0660597	1.27145	2.93242	2.20711	0.0300796	0.148324	-3.81272	21	1	923	OID00498	P13236	CCL4			CCL4	0.385893	-0.228282	1.00007	2.93242	1.24977	0.214913	0.721086	-4.60211	21	1	923	OID00498	P13236	CCL4
CD6	0.946516	0.335286	1.55775	0.3278	3.08019	0.00280889	0.0503306	-1.78176	22	1	4254	OID00499	P30203	CD6			CD6	0.329079	-0.293795	0.951952	0.3278	1.05088	0.296376	0.721086	-4.7454	22	1	4254	OID00499	P30203	CD6
KITLG	0.456848	-0.0483469	0.962042	3.96628	1.79874	0.0757118	0.229316	-4.55968	23	1	3606	OID00500	P21583	KITLG			KITLG	0.268211	-0.246607	0.783029	3.96628	1.03628	0.303094	0.721086	-4.75498	23	1	3606	OID00500	P21583	KITLG
IL18	1.01162	0.362937	1.6603	1.7164	3.10198	0.00263029	0.0503306	-1.72411	24	1	6504	OID00501	Q14116	IL18			IL18	0.310956	-0.350084	0.971996	1.7164	0.935677	0.352166	0.735679	-4.81748	24	1	6504	OID00501	Q14116	IL18
TGFA	0.0467808	-0.306602	0.400164	5.81547	0.263316	0.792963	0.842732	-6.04889	25	1	6357	OID00503	P01135	TGFA			TGFA	0.168058	-0.192057	0.528172	5.81547	0.928265	0.355974	0.735679	-4.82184	25	1	6357	OID00503	P01135	TGFA
CCL13	0.716307	-0.0885441	1.52116	5.73933	1.77026	0.0803714	0.229316	-4.60657	26	1	6356	OID00504	Q99616	CCL13			CCL13	0.58503	-0.235153	1.40521	5.73933	1.4188	0.159717	0.721086	-4.46188	26	1	6356	OID00504	Q99616	CCL13
CCL11	0.367557	0.0356886	0.699425	0.8181	2.20299	0.0303793	0.148324	-3.82093	27	1	8740	OID00505	P51671	CCL11			CCL11	-0.0721238	-0.410314	0.266066	0.8181	-0.424201	0.672521	0.890947	-5.0382	27	1	8740	OID00505	P51671	CCL11
TNFSF14	0.84902	0.435547	1.26249	0.906933	4.08437	0.000101694	0.00788132	1.17828	28	1	8074	OID00506	O43557	TNFSF14			TNFSF14	0.657436	0.236087	1.07879	0.906933	3.1036	0.00261747	0.405708	-2.23884	28	1	8074	OID00506	O43557	TNFSF14
FGF5	-0.123212	-0.563987	0.317562	2.87854	-0.556022	0.579698	0.694346	-5.93401	29	1	4312	OID00509	P12034	FGF5			FGF5	0.04118	-0.407991	0.490351	2.87854	0.18236	0.855747	0.944123	-5.08507	29	1	4312	OID00509	P12034	FGF5
MMP1	0.534195	-0.0696781	1.13807	3.17264	1.75958	0.0821804	0.229316	-4.624	30	1	3977	OID00510	P03956	MMP1			MMP1	-0.0307412	-0.646117	0.584635	3.17264	-0.0993655	0.921089	0.966939	-5.09255	30	1	3977	OID00510	P03956	MMP1
LIFR	0.164261	-0.2018	0.530321	3.45091	0.892555	0.374687	0.524993	-5.70155	31	1	26291	OID00511	P42702	LIFR			LIFR	0.28809	-0.0849436	0.661124	3.45091	1.53615	0.128321	0.721086	-4.35478	31	1	26291	OID00511	P42702	LIFR
FGF21	0.511668	-0.072254	1.09559	0.699718	1.74296	0.0850601	0.229316	-4.65089	32	1	6363	OID00512	Q9NSA1	FGF21			FGF21	0.06201	-0.533036	0.657056	0.699718	0.207284	0.836298	0.944123	-5.08196	32	1	6363	OID00512	Q9NSA1	FGF21
CCL19	1.13107	-0.0517544	2.3139	7.79229	1.90206	0.0606477	0.204356	-4.38375	33	1	3601	OID00513	Q99731	CCL19			CCL19	0.188804	-1.01656	1.39416	7.79229	0.311565	0.756156	0.936782	-5.06466	33	1	3601	OID00513	Q99731	CCL19
IL10RB	0.382405	-0.0703701	0.83518	2.14202	1.67995	0.0967448	0.234304	-4.75074	34	1	58985	OID00515	Q08334	IL10RB			IL10RB	0.208095	-0.253305	0.669495	2.14202	0.897096	0.372274	0.748175	-4.8398	34	1	58985	OID00515	Q08334	IL10RB
IL18R1	1.10111	0.413663	1.78855	2.99857	3.18601	0.00203602	0.0503306	-1.49889	35	1	29126	OID00517	Q13478	IL18R1			IL18R1	0.470149	-0.230389	1.17069	2.99857	1.33493	0.185566	0.721086	-4.53355	35	1	29126	OID00517	Q13478	IL18R1
CD274	0.582303	-0.0146931	1.1793	5.16979	1.94014	0.0557742	0.196477	-4.31666	36	1	6374	OID00518	Q9NZQ7	CD274			CD274	0.258665	-0.349703	0.867033	5.16979	0.845718	0.400152	0.765723	-4.86811	36	1	6374	OID00518	Q9NZQ7	CD274
CXCL5	0.342358	-0.157145	0.84186	3.95671	1.36332	0.176486	0.355264	-5.20006	37	1	3082	OID00520	P42830	CXCL5			CXCL5	0.121645	-0.387373	0.630663	3.95671	0.475352	0.63579	0.870201	-5.02352	37	1	3082	OID00520	P42830	CXCL5
HGF	0.401114	-0.0578582	0.860086	7.86297	1.73835	0.0858748	0.229316	-4.65832	38	1	11009	OID00522	P14210	HGF			HGF	0.194668	-0.273048	0.662383	7.86297	0.827879	0.410124	0.765894	-4.87755	38	1	11009	OID00522	P14210	HGF
IL12B	0.736778	-0.210467	1.68402	1.62328	1.54714	0.125651	0.278228	-4.94993	39	1	3596	OID00523	P29460	IL12B			IL12B	1.02313	0.0578363	1.98841	1.62328	2.10827	0.0380368	0.721086	-3.72325	39	1	3596	OID00523	P29460	IL12B
MMP10	0.359358	-0.250575	0.969291	3.34856	1.17192	0.244596	0.431296	-5.42837	40	1	7124	OID00527	P09238	MMP10			MMP10	0.0730525	-0.5485	0.694605	3.34856	0.233783	0.815732	0.944123	-5.07822	40	1	7124	OID00527	P09238	MMP10
IL10	1.14503	0.2331	2.05697	0.872373	2.49752	0.0144907	0.0976547	-3.20005	41	1	6368	OID00528	P22301	IL10			IL10	0.310369	-0.618936	1.23967	0.872373	0.664316	0.508338	0.829638	-4.95496	41	1	6368	OID00528	P22301	IL10
TNF	1.09693	0.267501	1.92635	0.0105705	2.6306	0.0101653	0.0787812	-2.89775	42	1	921	OID05548	P01375	TNF			TNF	0.496776	-0.34845	1.342	0.0105705	1.16908	0.245735	0.721086	-4.6631	42	1	921	OID05548	P01375	TNF
CCL23	0.837866	0.060061	1.61567	2.88329	2.14269	0.0350803	0.15326	-3.93963	43	1	6348	OID00530	P55773	CCL23			CCL23	0.00489	-0.787732	0.797512	2.88329	0.0122715	0.990239	0.995867	-5.09566	43	1	6348	OID00530	P55773	CCL23
CD5	1.58666	0.722383	2.45094	1.37991	3.65162	0.000455854	0.0235525	-0.169854	44	1	2323	OID00531	P06127	CD5			CD5	0.53501	-0.345733	1.41575	1.37991	1.20828	0.230386	0.721086	-4.63395	44	1	2323	OID00531	P06127	CD5
CCL3	0.999995	0.219619	1.78037	3.08142	2.54887	0.0126564	0.0891699	-3.08497	45	1	6372	OID00532	P10147	CCL3			CCL3	0.51898	-0.276262	1.31422	3.08142	1.29809	0.197867	0.721086	-4.56373	45	1	6372	OID00532	P10147	CCL3
FLT3LG	0.400305	0.00390334	0.796706	8.09907	2.00868	0.047837	0.180447	-4.19284	46	1	3627	OID00533	P49771	FLT3LG			FLT3LG	0.1609	-0.243053	0.564853	8.09907	0.792283	0.430464	0.784965	-4.89582	46	1	3627	OID00533	P49771	FLT3LG
CXCL6	0.760495	-0.306263	1.82725	3.69889	1.41803	0.159943	0.339604	-5.12875	47	1	1978	OID00534	P80162	CXCL6			CXCL6	0.122241	-0.964838	1.20932	3.69889	0.223672	0.823565	0.944123	-5.0797	47	1	1978	OID00534	P80162	CXCL6
CXCL10	0.74345	-0.36043	1.84733	9.75569	1.33963	0.184039	0.36313	-5.23011	48	1	50604	OID00535	P02778	CXCL10			CXCL10	0.537061	-0.587847	1.66197	9.75569	0.949645	0.345062	0.735679	-4.80917	48	1	50604	OID00535	P02778	CXCL10
EIF4EBP1	0.584395	-0.361252	1.53004	2.69947	1.22923	0.222476	0.419482	-5.36349	49	1	22933	OID00536	Q13541	EIF4EBP1			EIF4EBP1	-0.0152425	-0.978903	0.948418	2.69947	-0.031462	0.974977	0.995867	-5.0954	49	1	22933	OID00536	Q13541	EIF4EBP1
SIRT2	0.216902	-0.306524	0.740329	1.57926	0.824258	0.412166	0.555528	-5.75733	50	1	92737	OID00538	Q8IXJ6	SIRT2			SIRT2	0.0417263	-0.491671	0.575124	1.57926	0.155601	0.876727	0.944123	-5.08796	50	1	92737	OID00538	Q8IXJ6	SIRT2
CCL28	0.328267	0.00832723	0.648207	0.407605	2.04086	0.0444567	0.176687	-4.13337	51	1	6283	OID00539	Q9NRJ3	CCL28			CCL28	0.235363	-0.0906721	0.561397	0.407605	1.43591	0.154802	0.721086	-4.44676	51	1	6283	OID00539	Q9NRJ3	CCL28
DNER	0.123276	-0.048102	0.294654	9.97151	1.4308	0.156259	0.336392	-5.11172	52	1	958	OID01213	Q8NFT8	DNER			DNER	0.157409	-0.017234	0.332052	9.97151	1.7928	0.0766637	0.721086	-4.09345	52	1	958	OID01213	Q8NFT8	DNER
CD40	0.439993	-0.0564754	0.936461	8.96044	1.76282	0.0816277	0.229316	-4.61872	53	1	3458	OID00542	P25942	CD40			CD40	0.282476	-0.223449	0.788402	8.96044	1.11058	0.26997	0.721086	-4.70488	53	1	3458	OID00542	P25942	CD40
IFNG	1.11988	-0.499939	2.73971	2.2618	1.37518	0.172792	0.352405	-5.18482	54	1	3565	OID05547	P01579	IFNG			IFNG	0.674933	-0.975747	2.32561	2.2618	0.813303	0.418382	0.772014	-4.88513	54	1	3565	OID05547	P01579	IFNG
FGF19	0.3534	-0.259237	0.966037	4.68	1.14741	0.254524	0.431596	-5.45521	55	1	3976	OID00545	O95750	FGF19			FGF19	0.325483	-0.298824	0.949789	4.68	1.03701	0.302755	0.721086	-4.75451	55	1	3976	OID00545	O95750	FGF19
LIF	0.967589	-0.0804615	2.01564	0.919678	1.83638	0.0698972	0.229316	-4.49662	56	1	6355	OID00547	P15018	LIF			LIF	0.0589125	-1.0091	1.12693	0.919678	0.10972	0.912898	0.966939	-5.09186	56	1	6355	OID00547	P15018	LIF
CCL8	1.42926	0.440235	2.41829	5.55948	2.87447	0.00514431	0.0531579	-2.31005	57	1	6370	OID00549	P80075	CCL8			CCL8	0.333398	-0.674469	1.34126	5.55948	0.657982	0.512379	0.829638	-4.95762	57	1	6370	OID00549	P80075	CCL8
CASP8	0.365921	0.0321622	0.69968	-0.296545	2.18077	0.0320437	0.150508	-3.86502	58	1	6376	OID00550	Q14790	CASP8			CASP8	0.0742762	-0.265841	0.414393	-0.296545	0.434387	0.66514	0.888765	-5.0354	58	1	6376	OID00550	Q14790	CASP8
CCL25	0.542837	0.0643987	1.02128	1.19077	2.25683	0.0266585	0.142485	-3.71252	59	1	3604	OID00551	O15444	CCL25			CCL25	0.0389463	-0.448606	0.526499	1.19077	0.158891	0.874143	0.944123	-5.08763	59	1	3604	OID00551	O15444	CCL25
CX3CL1	0.0875722	-0.374138	0.549283	3.07993	0.377269	0.706941	0.786867	-6.01389	60	1	4908	OID00552	P78423	CX3CL1			CX3CL1	0.114076	-0.356429	0.584582	3.07993	0.482264	0.630893	0.870201	-5.02141	60	1	4908	OID00552	P78423	CX3CL1
TNFRSF9	0.815894	0.0615546	1.57023	2.94503	2.1514	0.034364	0.15326	-3.92265	61	1	8742	OID00553	Q07011	TNFRSF9			TNFRSF9	0.483015	-0.285695	1.25172	2.94503	1.24984	0.214888	0.721086	-4.60205	61	1	8742	OID00553	Q07011	TNFRSF9
TNFSF12	0.0633144	-0.41695	0.543579	9.86146	0.262227	0.793799	0.842732	-6.04917	62	1	6817	OID00555	O43508	TNFSF12			TNFSF12	0.259013	-0.2304	0.748425	9.86146	1.05269	0.295552	0.721086	-4.74421	62	1	6817	OID00555	O43508	TNFSF12
CCL20	0.534698	-0.0848921	1.15429	0.428008	1.71656	0.0898063	0.229316	-4.69314	63	1	10617	OID00556	P78556	CCL20			CCL20	0.102556	-0.528837	0.733949	0.428008	0.323085	0.747447	0.936782	-5.06233	63	1	10617	OID00556	P78556	CCL20
STAMBP	0.469484	0.044949	0.894019	0.601705	2.19969	0.0306217	0.148324	-3.8275	64	1	100	OID00558	O95630	STAMBP			STAMBP	0.0718113	-0.360811	0.504433	0.601705	0.33017	0.742107	0.936782	-5.06085	64	1	100	OID00558	O95630	STAMBP
ADA	0.325218	-0.335271	0.985708	4.41859	0.979407	0.330238	0.496959	-5.62434	65	1	1435	OID00560	P00813	ADA			ADA	0.119604	-0.553468	0.792675	4.41859	0.353458	0.724645	0.936782	-5.05576	65	1	1435	OID00560	P00813	ADA
LTA	1.04677	0.249036	1.8445	1.86159	2.61005	0.010746	0.0793159	-2.9453	66	1	64802	OID00561	P01374	LTA			LTA	0.770756	-0.0421717	1.58368	1.86159	1.8859	0.0628214	0.721086	-3.9897	66	1	64802	OID00561	P01374	LTA
CSF1	0.353359	0.00562785	0.701089	8.51346	2.02128	0.0464877	0.18014	-4.16965	67	1	8828	OID00562	P09603	CSF1			CSF1	0.221496	-0.132859	0.575851	8.51346	1.24332	0.217266	0.721086	-4.60712	67	1	8828	OID00562	P09603	CSF1
NMNAT1	0.873955	-0.372126	2.12004	1.83845	1.39508	0.166732	0.344579	-5.15899	68	2	4137	OID00287	Q9HAN9	NMNAT1			NMNAT1	-0.307355	-1.57717	0.962463	1.83845	-0.481453	0.631467	0.870201	-5.02165	68	2	4137	OID00287	Q9HAN9	NMNAT1
NRP2	0.219541	-0.222563	0.661646	2.94875	0.987747	0.32616	0.495635	-5.61656	69	2	57863	OID00288	O60462	NRP2			NRP2	0.241153	-0.209374	0.691679	2.94875	1.0647	0.290115	0.721086	-4.73622	69	2	57863	OID00288	O60462	NRP2
MAPT	0.122629	-0.652062	0.897319	3.8625	0.31486	0.753661	0.819246	-6.0346	70	2	2668	OID05024	P10636	MAPT			MAPT	0.249804	-0.539644	1.03925	3.8625	0.629405	0.53082	0.829638	-4.96932	70	2	2668	OID05024	P10636	MAPT
CADM3	0.00245639	-0.131212	0.136124	7.49947	0.0365531	0.970929	0.970929	-6.08153	71	2	8633	OID00290	Q8N126	CADM3			CADM3	0.0189975	-0.117217	0.155212	7.49947	0.277414	0.782155	0.936782	-5.07109	71	2	8633	OID00290	Q8N126	CADM3
UNC5C	0.250255	-0.231656	0.732166	4.99539	1.03293	0.30465	0.476977	-5.57328	72	2	27180	OID00292	O95185	UNC5C			UNC5C	0.274216	-0.216875	0.765307	4.99539	1.11067	0.269931	0.721086	-4.70482	72	2	27180	OID00292	O95185	UNC5C
VWC2	-0.0115372	-0.501772	0.478698	5.41888	-0.0468114	0.962776	0.969028	-6.08112	73	2	10871	OID00293	Q2TAL6	VWC2			VWC2	0.0736375	-0.425936	0.573211	5.41888	0.293193	0.770109	0.936782	-5.06821	73	2	10871	OID00293	Q2TAL6	VWC2
SIGLEC9	0.218412	-0.38142	0.818243	4.3068	0.724272	0.470944	0.608303	-5.83111	74	2	7430	OID00294	Q9Y336	SIGLEC9			SIGLEC9	0.0423288	-0.568929	0.653587	4.3068	0.137742	0.89078	0.952213	-5.08964	74	2	7430	OID00294	Q9Y336	SIGLEC9
CD300C	0.547888	-0.0998052	1.19558	4.52874	1.68259	0.0962306	0.234304	-4.74663	75	2	64094	OID00295	Q08708	CD300C			CD300C	0.361109	-0.298923	1.02114	4.52874	1.08825	0.27965	0.721086	-4.72029	75	2	64094	OID00295	Q08708	CD300C
EZR	0.867719	0.215701	1.51974	2.95164	2.64712	0.00971921	0.0787812	-2.85929	76	2	4681	OID00296	P15311	EZR			EZR	0.0877512	-0.576687	0.752189	2.95164	0.262696	0.793439	0.936782	-5.07363	76	2	4681	OID00296	P15311	EZR
SMOC2	0.344535	-0.246118	0.935188	5.37974	1.16026	0.249283	0.431596	-5.44121	77	2	1945	OID00297	Q9H3U7	SMOC2			SMOC2	0.156209	-0.445696	0.758113	5.37974	0.516217	0.607081	0.856474	-5.0106	77	2	1945	OID00297	Q9H3U7	SMOC2
NBL1	-0.181636	-0.451978	0.0887053	5.71743	-1.33642	0.185079	0.36313	-5.23413	78	2	950	OID00298	P41271	NBL1			NBL1	-0.0367575	-0.312249	0.238734	5.71743	-0.265395	0.791366	0.936782	-5.07318	78	2	950	OID00298	P41271	NBL1
EFNA4	0.499438	-0.0227889	1.02166	2.81628	1.90229	0.0606169	0.204356	-4.38335	79	2	1463	OID00299	P52798	EFNA4			EFNA4	0.249257	-0.282917	0.781432	2.81628	0.931642	0.354236	0.735679	-4.81985	79	2	1463	OID00299	P52798	EFNA4
SCARB2	0.280404	-0.239938	0.800746	5.7565	1.07189	0.286891	0.463277	-5.53445	80	2	283659	OID00300	Q14108	SCARB2			SCARB2	0.198725	-0.331529	0.728979	5.7565	0.745458	0.45811	0.810843	-4.91864	80	2	283659	OID00300	Q14108	SCARB2
NCAN	-0.106605	-0.224802	0.0115917	8.885	-1.79402	0.076468	0.229316	-4.5675	81	2	6092	OID00301	O14594	NCAN			NCAN	-0.031195	-0.151644	0.0892536	8.885	-0.515155	0.60782	0.856474	-5.01095	81	2	6092	OID00301	O14594	NCAN
PRTG	0.319216	-0.0470436	0.685475	4.76654	1.73361	0.086718	0.229316	-4.66593	82	2	56253	OID00302	Q2VWP7	PRTG			PRTG	0.182147	-0.191089	0.555384	4.76654	0.97072	0.334521	0.735679	-4.79641	82	2	56253	OID00302	Q2VWP7	PRTG
ROBO2	0.349348	-0.29899	0.997686	6.8343	1.07179	0.286933	0.463277	-5.53455	83	2	56963	OID00303	Q9HCK4	ROBO2			ROBO2	0.397614	-0.263075	1.0583	6.8343	1.19707	0.234703	0.721086	-4.64238	83	2	56963	OID00303	Q9HCK4	ROBO2
CRTAM	0.880905	0.300982	1.46083	0.766259	3.02144	0.00334813	0.0503306	-1.9356	84	2	5365	OID00304	O95727	CRTAM			CRTAM	0.639417	0.0484474	1.23039	0.766259	2.15216	0.0343027	0.721086	-3.66764	84	2	5365	OID00304	O95727	CRTAM
RGMA	0.128729	-0.136695	0.394154	9.28686	0.964698	0.337511	0.49823	-5.63791	85	2	1358	OID00305	Q96B86	RGMA			RGMA	0.175247	-0.0952332	0.445728	9.28686	1.28875	0.20108	0.721086	-4.57125	85	2	1358	OID00305	Q96B86	RGMA
PLXNB3	0.300043	-0.209509	0.809596	6.02719	1.17125	0.244865	0.431296	-5.42911	86	2	952	OID00306	Q9ULL4	PLXNB3			PLXNB3	0.359256	-0.160003	0.878515	6.02719	1.37618	0.172485	0.721086	-4.49882	86	2	952	OID00306	Q9ULL4	PLXNB3
CPA2	0.243082	-0.447961	0.934126	4.3404	0.699685	0.486089	0.617684	-5.84782	87	2	6609	OID00307	P48052	CPA2			CPA2	0.0910063	-0.613201	0.795214	4.3404	0.257054	0.797776	0.936782	-5.07457	87	2	6609	OID00307	P48052	CPA2
CD38	0.149969	-0.390312	0.690249	6.48779	0.552122	0.582355	0.694346	-5.93607	88	2	4481	OID00308	P28907	CD38			CD38	-0.0429312	-0.593504	0.507642	6.48779	-0.155101	0.87712	0.944123	-5.08801	88	2	4481	OID00308	P28907	CD38
SMPD1	0.242441	-0.178369	0.663251	4.07358	1.14597	0.255114	0.431596	-5.45677	89	2	4043	OID00309	P17405	SMPD1			SMPD1	0.0712538	-0.357573	0.50008	4.07358	0.330507	0.741853	0.936782	-5.06078	89	2	4043	OID00309	P17405	SMPD1
MSR1	0.859735	0.266083	1.45339	3.79772	2.88063	0.00505401	0.0531579	-2.29466	90	2	2487	OID00310	P21757	MSR1			MSR1	0.60793	0.00296978	1.21289	3.79772	1.99886	0.0489115	0.721086	-3.85759	90	2	2487	OID00310	P21757	MSR1
LRPAP1	0.216002	-0.258846	0.690849	6.46757	0.904811	0.368196	0.523582	-5.69108	91	2	2051	OID00311	P30533	LRPAP1			LRPAP1	0.133238	-0.350655	0.61713	6.46757	0.547686	0.585384	0.840134	-4.99993	91	2	2051	OID00311	P30533	LRPAP1
FRZB	-0.0664333	-0.230762	0.0978957	3.55311	-0.80413	0.423629	0.556462	-5.77294	92	2	285704	OID00312	Q92765	FRZB			FRZB	-0.00714125	-0.174601	0.160318	3.55311	-0.0848241	0.932606	0.970161	-5.09341	92	2	285704	OID00312	Q92765	FRZB
EPHB6	0.106441	-0.676933	0.889814	5.21746	0.270267	0.787629	0.842732	-6.04711	93	2	6614	OID00313	O15197	EPHB6			EPHB6	0.264076	-0.53422	1.06237	5.21746	0.657991	0.512373	0.829638	-4.95762	93	2	6614	OID00313	O15197	EPHB6
RGMB	0.167199	-0.229059	0.563458	8.99642	0.839288	0.403729	0.54893	-5.74543	94	2	53942	OID00314	Q6NW40	RGMB			RGMB	0.236678	-0.167129	0.640484	8.99642	1.16584	0.247034	0.721086	-4.66547	94	2	53942	OID00314	Q6NW40	RGMB
SIGLEC1	1.02754	0.348034	1.70704	2.29496	3.00788	0.0034855	0.0503306	-1.97077	95	2	53616	OID00315	Q9BZZ2	SIGLEC1			SIGLEC1	0.255478	-0.436972	0.947927	2.29496	0.73387	0.465105	0.810843	-4.92408	95	2	53616	OID00315	Q9BZZ2	SIGLEC1
CNTN5	0.177203	-0.402141	0.756548	7.55823	0.6084	0.544591	0.669933	-5.90485	96	2	51266	OID00316	O94779	CNTN5			CNTN5	0.258564	-0.331817	0.848944	7.55823	0.871144	0.386199	0.748261	-4.8543	96	2	51266	OID00316	O94779	CNTN5
ADAM22	-0.0365786	-0.329396	0.256238	7.96139	-0.248477	0.804382	0.848158	-6.05254	97	2	8745	OID00317	Q9P0K1	ADAM22			ADAM22	0.0267813	-0.271614	0.325176	7.96139	0.178523	0.858749	0.944123	-5.08551	97	2	8745	OID00317	Q9P0K1	ADAM22
CLEC1B	0.748867	0.250573	1.24716	0.996436	2.98933	0.00368195	0.0503306	-2.01869	98	2	4148	OID00318	Q9P126	CLEC1B			CLEC1B	0.456021	-0.0517656	0.963808	0.996436	1.78632	0.0777161	0.721086	-4.10051	98	2	4148	OID00318	Q9P126	CLEC1B
ADAM23	0.164025	-0.159714	0.487764	3.92724	1.00779	0.316497	0.485713	-5.59759	99	2	284654	OID00319	O75077	ADAM23			ADAM23	0.169538	-0.160368	0.499443	3.92724	1.02219	0.309676	0.721086	-4.76411	99	2	284654	OID00319	O75077	ADAM23
MATN3	0.506898	-0.0908813	1.10468	10.4155	1.68669	0.0954358	0.234304	-4.74023	100	2	3029	OID00320	O15232	MATN3			MATN3	0.22451	-0.384656	0.833676	10.4155	0.733085	0.465581	0.810843	-4.92444	100	2	3029	OID00320	O15232	MATN3
RSPO1	0.0835825	-0.210572	0.377737	1.76759	0.565189	0.573476	0.694346	-5.92909	101	2	56925	OID00321	Q2MKA7	RSPO1			RSPO1	0.235192	-0.0645658	0.534951	1.76759	1.56065	0.122427	0.721086	-4.33143	101	2	56925	OID00321	Q2MKA7	RSPO1
LGALS8	0.382816	-0.108159	0.87379	4.89966	1.55091	0.124746	0.278228	-4.94449	102	2	143903	OID00324	O00214	LGALS8			LGALS8	0.157656	-0.342671	0.657983	4.89966	0.626775	0.532535	0.829638	-4.97037	102	2	143903	OID00324	O00214	LGALS8
BCAN	-0.0326922	-0.156695	0.0913109	10.4109	-0.524405	0.601401	0.700881	-5.95035	103	2	4311	OID00325	Q96GW7	BCAN			BCAN	0.0390625	-0.0873028	0.165428	10.4109	0.614875	0.540327	0.829638	-4.97507	103	2	4311	OID00325	Q96GW7	BCAN
LAYN	0.348513	-0.318144	1.01517	9.46813	1.03985	0.301442	0.47677	-5.56648	104	2	2660	OID00326	Q6UX15	LAYN			LAYN	0.418551	-0.260805	1.09791	9.46813	1.22548	0.223877	0.721086	-4.62087	104	2	2660	OID00326	Q6UX15	LAYN
MME	0.0190711	-0.265072	0.303214	1.47522	0.133504	0.894119	0.910362	-6.07362	105	2	7070	OID00327	P08473	MME			MME	0.00087375	-0.288682	0.290429	1.47522	0.00600219	0.995225	0.995867	-5.0957	105	2	7070	OID00327	P08473	MME
MSTN	0.232951	-0.145773	0.611676	2.93445	1.22348	0.224626	0.419482	-5.37013	106	2	117166	OID00328	O14793	MSTN			MSTN	0.197501	-0.188437	0.58344	2.93445	1.0179	0.311695	0.721086	-4.76686	106	2	117166	OID00328	O14793	MSTN
THY1	-0.0237722	-0.150825	0.10328	11.1193	-0.37217	0.710719	0.786867	-6.01572	107	2	80975	OID00329	P04216	THY1			THY1	0.0606538	-0.0688188	0.190126	11.1193	0.931825	0.354141	0.735679	-4.81975	107	2	80975	OID00329	P04216	THY1
WFIKKN1	0.349076	0.0136668	0.684485	0.688539	2.07014	0.041562	0.169529	-4.07853	108	2	1001	OID00330	Q96NZ8	WFIKKN1			WFIKKN1	0.262786	-0.0790121	0.604585	0.688539	1.52928	0.130014	0.721086	-4.36127	108	2	1001	OID00330	Q96NZ8	WFIKKN1
TMPRSS5	0.204028	-0.376107	0.784162	8.02524	0.699543	0.486177	0.617684	-5.84791	109	2	2674	OID00331	Q9H3S3	TMPRSS5			TMPRSS5	0.178863	-0.412323	0.770048	8.02524	0.601797	0.548957	0.829638	-4.98013	109	2	2674	OID00331	Q9H3S3	TMPRSS5
CDH3	0.0322008	-0.114736	0.179138	4.44049	0.435904	0.664043	0.75129	-5.99104	110	2	1438	OID00332	P22223	CDH3			CDH3	0.0448525	-0.104883	0.194588	4.44049	0.59582	0.552924	0.829638	-4.98241	110	2	1438	OID00332	P22223	CDH3
GFRA1	0.299599	-0.113595	0.712793	6.72357	1.44225	0.153011	0.334038	-5.09632	111	2	4803	OID00333	P56159	GFRA1			GFRA1	0.230355	-0.19071	0.65142	6.72357	1.08819	0.279676	0.721086	-4.72033	111	2	4803	OID00333	P56159	GFRA1
CSF2RA	1.60647	0.42436	2.78858	5.78837	2.70315	0.00833588	0.0717812	-2.72741	112	2	286133	OID00334	P15509	CSF2RA			CSF2RA	0.75894	-0.445686	1.96357	5.78837	1.25317	0.213679	0.721086	-4.59945	112	2	286133	OID00334	P15509	CSF2RA
NGF	0.340457	-0.03984	0.720754	3.13386	1.78071	0.0786346	0.229316	-4.58945	113	2	4345	OID00335	P01138	NGF			NGF	0.228999	-0.158543	0.61654	3.13386	1.17536	0.243228	0.721086	-4.65849	113	2	4345	OID00335	P01138	NGF
SCARA5	0.630789	0.0796429	1.18194	3.90434	2.27652	0.0254007	0.140611	-3.67228	114	2	4915	OID00336	Q6ZMJ2	SCARA5			SCARA5	0.476365	-0.0852802	1.03801	3.90434	1.68707	0.0953622	0.721086	-4.20556	114	2	4915	OID00336	Q6ZMJ2	SCARA5
CD200	0.246781	-0.207577	0.701139	10.3333	1.08036	0.283126	0.463277	-5.52582	115	2	3001	OID00337	P41217	CD200			CD200	0.279941	-0.183072	0.742955	10.3333	1.20262	0.232559	0.721086	-4.63822	115	2	3001	OID00337	P41217	CD200
NTRK2	0.0942503	-0.259516	0.448016	6.91206	0.529933	0.597579	0.700881	-5.94756	116	2	1440	OID00338	Q16620	NTRK2			NTRK2	0.190314	-0.170191	0.550819	6.91206	1.05006	0.296752	0.721086	-4.74595	116	2	1440	OID00338	Q16620	NTRK2
GZMA	0.898248	0.257524	1.53897	3.88286	2.78856	0.00656919	0.0598955	-2.52196	117	2	374946	OID00339	P12544	GZMA			GZMA	0.597734	-0.0551955	1.25066	3.88286	1.82094	0.0722352	0.721086	-4.06259	117	2	374946	OID00339	P12544	GZMA
CSF3	0.513464	-0.348161	1.37509	-0.172602	1.18535	0.239277	0.431296	-5.41344	118	2	91179	OID00340	P09919	CSF3			CSF3	-0.0788425	-0.956881	0.799196	-0.172602	-0.178608	0.858683	0.944123	-5.0855	118	2	91179	OID00340	P09919	CSF3
DRAXIN	-0.107822	-0.553572	0.337929	9.05588	-0.481137	0.631691	0.719942	-5.97118	119	2	2676	OID00341	Q8NBI3	DRAXIN			DRAXIN	-0.062945	-0.517187	0.391297	9.05588	-0.275631	0.783519	0.936782	-5.07141	119	2	2676	OID00341	Q8NBI3	DRAXIN
SCARF2	0.509778	0.0206689	0.998886	2.34963	2.07315	0.0412741	0.169529	-4.07285	120	2	5817	OID00342	Q96GP6	SCARF2			SCARF2	0.278207	-0.220218	0.776633	2.34963	1.11026	0.270109	0.721086	-4.70511	120	2	5817	OID00342	Q96GP6	SCARF2
GFRA3	0.222907	-0.284725	0.730539	5.68962	0.873434	0.384958	0.532754	-5.71761	121	2	51330	OID00343	O60609	GFRA3			GFRA3	0.153678	-0.363624	0.670979	5.68962	0.590909	0.556194	0.829638	-4.98426	121	2	51330	OID00343	O60609	GFRA3
PVR	0.24032	-0.296681	0.777321	5.41655	0.890164	0.375962	0.524993	-5.70358	122	2	94	OID00344	P15151	PVR			PVR	0.151624	-0.395606	0.698854	5.41655	0.551127	0.583034	0.840134	-4.99873	122	2	94	OID00344	P15151	PVR
TNFRSF12A	0.252096	-0.297003	0.801195	4.82856	0.913208	0.36379	0.522106	-5.68382	123	2	23768	OID00345	Q9NP84	TNFRSF12A			TNFRSF12A	-0.128681	-0.68824	0.430878	4.82856	-0.45743	0.648563	0.87415	-5.02885	123	2	23768	OID00345	Q9NP84	TNFRSF12A
ACVRL1	0.454608	-0.0665341	0.97575	6.32953	1.73514	0.0864435	0.229316	-4.66347	124	2	1368	OID00346	P37023	ACVRL1			ACVRL1	0.304206	-0.226863	0.835276	6.32953	1.13939	0.257834	0.721086	-4.68456	124	2	1368	OID00346	P37023	ACVRL1
FLRT2	0.300907	-0.126972	0.728787	4.5538	1.39883	0.165605	0.344579	-5.15407	125	2	10462	OID00347	O43155	FLRT2			FLRT2	0.182488	-0.253543	0.618518	4.5538	0.832475	0.40754	0.765894	-4.87514	125	2	10462	OID00347	O43155	FLRT2
CPM	0.154958	-0.400253	0.710169	6.88152	0.555149	0.580292	0.694346	-5.93447	126	2	2262	OID00348	P14384	CPM			CPM	0.419203	-0.146585	0.98499	6.88152	1.47375	0.144347	0.721086	-4.41272	126	2	2262	OID00348	P14384	CPM
CLEC10A	1.09404	0.361351	1.82674	-0.463926	2.97008	0.00389656	0.0503306	-2.06815	127	2	652	OID00349	Q8IUN9	CLEC10A			CLEC10A	0.593139	-0.153511	1.33979	-0.463926	1.58014	0.117896	0.721086	-4.31262	127	2	652	OID00349	Q8IUN9	CLEC10A
GPC5	0.059145	-0.451755	0.570045	6.45527	0.23027	0.818451	0.851409	-6.05672	128	2	79368	OID00350	P78333	GPC5			GPC5	0.0945475	-0.426085	0.61518	6.45527	0.361221	0.718856	0.936782	-5.05399	128	2	79368	OID00350	P78333	GPC5
BMP4	0.20108	-0.272859	0.675019	1.49325	0.843919	0.401151	0.54893	-5.74172	129	2	266727	OID00351	P12644	BMP4			BMP4	-0.0641562	-0.547124	0.418811	1.49325	-0.264226	0.792264	0.936782	-5.07338	129	2	266727	OID00351	P12644	BMP4
FCRL2	0.65293	0.117271	1.18859	0.608217	2.42456	0.0175078	0.112685	-3.36013	130	2	3568	OID00352	Q96LA5	FCRL2			FCRL2	0.294184	-0.251679	0.840047	0.608217	1.07199	0.286847	0.721086	-4.73132	130	2	3568	OID00352	Q96LA5	FCRL2
MDGA1	0.30166	-0.440736	1.04406	7.85067	0.808234	0.421277	0.556462	-5.76979	131	2	5156	OID00353	Q8NFP4	MDGA1			MDGA1	0.420083	-0.336456	1.17662	7.85067	1.10448	0.27259	0.721086	-4.70912	131	2	5156	OID00353	Q8NFP4	MDGA1
PDGFRA	0.154517	-0.294392	0.603427	4.14691	0.684656	0.495477	0.624381	-5.85775	132	2	1004	OID00355	P16234	PDGFRA			PDGFRA	0.282244	-0.175217	0.739705	4.14691	1.22723	0.223222	0.721086	-4.61953	132	2	1004	OID00355	P16234	PDGFRA
CTSC	0.659162	0.0454813	1.27284	4.71896	2.13651	0.0355959	0.15326	-3.95162	133	2	780	OID00356	P53634	CTSC			CTSC	0.401045	-0.224326	1.02642	4.71896	1.27559	0.205676	0.721086	-4.58177	133	2	780	OID00356	P53634	CTSC
CDH6	0.399851	-0.103702	0.903404	2.65473	1.57946	0.118052	0.269089	-4.90287	134	2	58494	OID00357	P55285	CDH6			CDH6	0.301783	-0.211363	0.814928	2.65473	1.16979	0.245448	0.721086	-4.66258	134	2	58494	OID00357	P55285	CDH6
DDR1	0.311925	-0.0801414	0.703991	6.98106	1.58251	0.117355	0.269089	-4.89838	135	2	1520	OID00358	Q08345	DDR1			DDR1	0.364499	-0.035036	0.764033	6.98106	1.81466	0.0732045	0.721086	-4.06951	135	2	1520	OID00358	Q08345	DDR1
JAM2	0.195121	-0.134146	0.524387	11.121	1.17872	0.241894	0.431296	-5.42083	136	2	56624	OID00359	P57087	JAM2			JAM2	0.24764	-0.0878992	0.583179	11.121	1.46802	0.145895	0.721086	-4.41793	136	2	56624	OID00359	P57087	JAM2
CTSS	0.104597	-0.119247	0.328442	6.89991	0.929454	0.355361	0.514775	-5.6696	137	2	27163	OID00360	P25774	CTSS			CTSS	0.223354	-0.00475502	0.451463	6.89991	1.94763	0.0548555	0.721086	-3.91834	137	2	27163	OID00360	P25774	CTSS
ASAH2	0.223435	-0.144714	0.591584	1.32738	1.20721	0.230796	0.425874	-5.38877	138	2	80328	OID00361	Q9NR71	ASAH2			ASAH2	0.112494	-0.262668	0.487656	1.32738	0.596437	0.552514	0.829638	-4.98217	138	2	80328	OID00361	Q9NR71	ASAH2
NAAA	0.461787	-0.055479	0.979053	1.72353	1.77575	0.0794553	0.229316	-4.59759	139	2	5364	OID00362	Q02083	NAAA			NAAA	0.311374	-0.215746	0.838494	1.72353	1.17497	0.243381	0.721086	-4.65878	139	2	5364	OID00362	Q02083	NAAA
ULBP2	0.469094	-0.255532	1.19372	5.47833	1.28766	0.20146	0.390328	-5.29426	140	2	27242	OID00363	Q9BZM5	ULBP2			ULBP2	0.43778	-0.30065	1.17621	5.47833	1.17924	0.241688	0.721086	-4.65563	140	2	27242	OID00363	Q9BZM5	ULBP2
PLXNB1	-0.102346	-0.50037	0.295678	3.62257	-0.511466	0.610389	0.706047	-5.95676	141	2	146722	OID00364	O43157	PLXNB1			PLXNB1	-0.0350887	-0.440695	0.370517	3.62257	-0.172075	0.863799	0.944123	-5.08624	141	2	146722	OID00364	O43157	PLXNB1
TNFRSF21	0.0330756	-0.160501	0.226652	10.6078	0.339867	0.734819	0.80778	-6.02675	142	2	6695	OID00365	O75509	TNFRSF21			TNFRSF21	0.0958025	-0.101462	0.293067	10.6078	0.966014	0.336856	0.735679	-4.79928	142	2	6695	OID00365	O75509	TNFRSF21
CD300LF	0.339956	-0.489434	1.16935	4.7744	0.815302	0.417243	0.556462	-5.76432	143	2	3592	OID00366	Q8TDQ1	CD300LF			CD300LF	0.238318	-0.606872	1.08351	4.7744	0.560863	0.576409	0.840134	-4.99528	143	2	3592	OID00366	Q8TDQ1	CD300LF
SPOCK1	0.0342781	-0.279957	0.348513	7.47216	0.216978	0.82876	0.856385	-6.05957	144	2	27121	OID00367	Q08629	SPOCK1			SPOCK1	0.141695	-0.178526	0.461916	7.47216	0.880156	0.381328	0.748175	-4.84931	144	2	27121	OID00367	Q08629	SPOCK1
IL12A	0.819719	-0.208637	1.84808	4.17775	1.58554	0.116664	0.269089	-4.89392	145	2	60401	OID00368	P29460,P29459	IL12A			IL12A	1.0963	0.048354	2.14425	4.17775	2.08087	0.0405425	0.721086	-3.75748	145	2	60401	OID00368	P29460,P29459	IL12A
DKK4	0.154453	-0.419454	0.72836	3.36436	0.535315	0.59387	0.700881	-5.94482	146	2	27040	OID00369	Q9UBT3	DKK4			DKK4	0.217199	-0.367641	0.802039	3.36436	0.738712	0.462175	0.810843	-4.92182	146	2	27040	OID00369	Q9UBT3	DKK4
EDA2R	0.287503	-0.313653	0.888659	8.1993	0.951283	0.344235	0.503363	-5.65011	147	2	4916	OID00370	Q9HAV5	EDA2R			EDA2R	0.386098	-0.22651	0.998705	8.1993	1.25363	0.213512	0.721086	-4.59909	147	2	4916	OID00370	Q9HAV5	EDA2R
LAT	0.528136	-0.117881	1.17415	-0.0137196	1.62613	0.107729	0.256893	-4.8333	148	2	3904	OID00371	O43561	LAT			LAT	0.346631	-0.311692	1.00495	-0.0137196	1.04733	0.298002	0.721086	-4.74774	148	2	3904	OID00371	O43561	LAT
NTRK3	0.186473	-0.311137	0.684083	7.76025	0.745385	0.458154	0.596755	-5.81632	149	2	7873	OID00372	Q16288	NTRK3			NTRK3	0.267064	-0.240026	0.774153	7.76025	1.04758	0.297889	0.721086	-4.74758	149	2	7873	OID00372	Q16288	NTRK3
LAIR2	0.286733	-1.04397	1.61744	6.79617	0.428597	0.669331	0.751785	-5.99407	150	2	7143	OID00373	Q6ISS4	LAIR2			LAIR2	0.37519	-0.980866	1.73125	6.79617	0.550337	0.583573	0.840134	-4.999	150	2	7143	OID00373	Q6ISS4	LAIR2
MANF	0.476025	0.0806083	0.871441	2.81022	2.39458	0.018902	0.112685	-3.42471	151	2	131450	OID00374	P55145	MANF			MANF	0.183651	-0.219298	0.5866	2.81022	0.906564	0.367273	0.748175	-4.83441	151	2	131450	OID00374	P55145	MANF
TNR	0.0298678	-0.300189	0.359924	6.30542	0.179999	0.857594	0.880312	-6.06662	152	2	4897	OID00375	Q92752	TNR			TNR	0.161324	-0.17502	0.497668	6.30542	0.954046	0.342843	0.735679	-4.80653	152	2	4897	OID00375	Q92752	TNR
CD200R1	0.339672	-0.00539295	0.684736	0.951639	1.958	0.0536043	0.193225	-4.28475	153	2	8942	OID00376	Q8TD46	CD200R1			CD200R1	0.0467888	-0.304849	0.398427	0.951639	0.264667	0.791925	0.936782	-5.0733	153	2	8942	OID00376	Q8TD46	CD200R1
NRCAM	-0.0578044	-0.163602	0.0479929	10.3717	-1.08678	0.280295	0.463277	-5.51924	154	2		OID00377	Q92823	NRCAM			NRCAM	0.0254425	-0.0823702	0.133255	10.3717	0.469402	0.640019	0.870201	-5.02531	154	2		OID00377	Q92823	NRCAM
KYNU	0.470317	-0.347857	1.28849	2.27163	1.1434	0.256173	0.431596	-5.45955	155	2		OID00378	Q16719	KYNU			KYNU	0.0729513	-0.760809	0.906711	2.27163	0.174039	0.862261	0.944123	-5.08602	155	2		OID00378	Q16719	KYNU

## Sheet: Tab S7_DynT2vsT1
Supplementary Table S7. Overall protein dynamics assessed by comparing paired samples taken before and after treatment, at the one-month follow-up, in the LNB cohort. Descriptive statistics are given for the protein expression levels in the samples taken at diagnosis (T1) and at the one-month follow-up (T2) following treatment
All LNB cases: T2 vs T1																	Descriptive statistics			Percentiles				Descriptive statistics				Percentiles									Data sorted based on LogFC and adj P, only proteins with at least 2-fold reduced expression at time T2 vs T
Protein	logFC	CI.L	CI.R	AveExpr all	t	P.Value	adj.P.Val	B	Index	Panel_1_2	GeneID	OlinkID	Uniprot ID	Protein			LNB T1	Valid	Mean	25	75	LOD		LNB T2	Valid	Missing	Mean	25	75	LOD							Protein	logFC	CI.L	CI.R	AveExpr all	t	P.Value	adj.P.Val	B	Index	Panel_1_2	GeneID	OlinkID
CXCL8	-1.79666	-2.22782	-1.3655	8.3381	-8.60553	9.29544e-09	3.22747e-07	10.2068	1	1	3576	OID00471	P10145	CXCL8			CXCL8	13	9.34025	8.42103	10.1413	1.23684		CXCL8_b	12	1	7.43977	6.92967	7.6824	1.23684							IL10	-3.93851	-4.68194	-3.19509	2.82251	-10.9407	9.44686e-11	1.46426e-08	14.7474	41	1	6368	OID00528
VEGFA	-0.0419625	-0.181232	0.0973069	9.57838	-0.622238	0.539719	0.615121	-6.77904	2	1	7422	OID00472	P15692	VEGFA			VEGFA	13	9.67849	9.3636	9.86922	0.91354		VEGFA_b	12	1	9.5574	9.22551	9.84639	0.91354							CCL8	-3.30929	-4.10842	-2.51016	7.07367	-8.55199	1.04112e-08	3.22747e-07	10.0941	57	1	6370	OID00549
CD8A	-0.953445	-1.45169	-0.455203	7.11585	-3.9519	0.000605017	0.00189922	-0.793777	3	1	925	OID05124	P01732	CD8A			CD8A	13	7.7101	6.43435	9.33905	0.18693		CD8A_b	12	1	6.63913	5.74275	7.67355	0.18693							CXCL9	-3.29387	-4.06814	-2.5196	5.14176	-8.78545	6.3684e-09	3.22747e-07	10.5827	17	1	1473	OID00490
CCL7	-1.45674	-2.11589	-0.797596	0.744125	-4.56407	0.000128942	0.00049965	0.72163	4	1	6354	OID00474	P80098	CCL7			CCL7	13	1.5767	0.39447	2.77154	0.33873		CCL7_b	12	1	0.0157542	-0.264365	0.12348	0.33873							IFNG	-3.01028	-4.19398	-1.82659	4.45296	-5.25192	2.27569e-05	0.000137404	2.43638	54	1	3565	OID05547
CDCP1	-0.115812	-0.286047	0.054422	3.50059	-1.40494	0.172995	0.235212	-5.99823	5	1	51744	OID00476	Q9H5V8	CDCP1			CDCP1	13	3.5735	3.33057	3.79352	-0.94349		CDCP1_b	12	1	3.44269	3.07279	3.70497	-0.94349							IL12A	-2.80002	-3.52737	-2.07266	5.91029	-7.94992	3.82388e-08	7.40877e-07	8.79912	145	2	60401	OID00368
CD244	-0.690417	-0.970559	-0.410274	2.35135	-5.08959	3.42058e-05	0.000169835	2.03249	6	1	3574	OID00477	Q9BZW8	CD244			CD244	13	2.79329	2.14689	3.72544	0.38015		CD244_b	12	1	2.00614	1.61758	2.29788	0.38015							IL12B	-2.6765	-3.35953	-1.99348	3.24878	-8.09249	2.79783e-08	6.79495e-07	9.11028	39	1	3596	OID00523
IL7	0.153952	0.00647389	0.301429	0.234303	2.1558	0.0414605	0.0764412	-4.78653	7	1	4982	OID00478	P13232	IL7			IL7	13	0.132095	-0.011065	0.339425	0.27379		IL7_b	12	1	0.311279	-0.008085	0.585935	0.27379							CXCL11	-2.63106	-3.33412	-1.928	5.39324	-7.72841	6.24679e-08	9.68253e-07	8.31011	14	1	8312	OID00486
TNFRSF11B	0.0230342	-0.18225	0.228318	9.08641	0.231723	0.81874	0.846197	-6.94973	8	1	7040	OID00479	O00300	TNFRSF11B			TNFRSF11B	13	9.18261	8.73256	9.4049	0.20584		TNFRSF11B_b	12	1	9.09793	8.7184	9.5207	0.20584							CXCL10	-2.51701	-3.16271	-1.87132	11.2067	-8.05019	3.06869e-08	6.79495e-07	9.01826	48	1	50604	OID00535
TGFB1	-0.516262	-0.800775	-0.23175	4.15908	-3.74732	0.00100977	0.00284572	-1.29199	9	1	5328	OID00480	P01137	TGFB1			TGFB1	13	4.51683	3.78123	5.23754	0.05838		TGFB1_b	12	1	3.90094	3.56108	4.07109	0.05838							TNF	-2.37428	-3.01369	-1.73488	1.11768	-7.66847	7.14208e-08	9.80434e-07	8.17662	42	1	921	OID05548
PLAU	-0.00978083	-0.167568	0.148006	6.95416	-0.128014	0.899217	0.916965	-6.96898	10	1	3569	OID00481	P00749	PLAU			PLAU	13	6.968	6.79238	7.25167	0.35956		PLAU_b	12	1	6.94926	6.68216	7.24733	0.35956							IL6	-2.27085	-3.02937	-1.51232	4.42984	-6.18255	2.28937e-06	2.24059e-05	4.71984	11	1	27189	OID00482
IL6	-2.27085	-3.02937	-1.51232	4.42984	-6.18255	2.28937e-06	2.24059e-05	4.71984	11	1	27189	OID00482	P05231	IL6			IL6	13	5.69817	4.34371	7.32229	0.20283		IL6_b	12	1	3.29441	2.44524	3.84906	0.20283							CCL3	-1.98894	-2.52647	-1.4514	3.92367	-7.64129	7.59046e-08	9.80434e-07	8.11594	45	1	6372	OID00532
CCL2	-0.833285	-1.24299	-0.423585	11.8995	-4.20028	0.000323602	0.00113366	-0.182266	12	1	3605	OID00484	P13500	CCL2			CCL2	13	12.3801	11.7341	13.0507	0.6041		CCL2_b	12	1	11.4829	11.233	11.6489	0.6041							LTA	-1.95139	-2.40391	-1.49887	3.33775	-8.90546	4.96034e-09	3.22747e-07	10.831	66	1	64802	OID00561
IL17A	-1.66276	-2.2631	-1.06242	1.04033	-5.71984	7.10245e-06	5.24228e-05	3.59288	13	1	6373	OID00485	Q16552	IL17A			IL17A	13	1.9345	0.723515	2.89335	-0.06236		IL17A_b	12	1	0.208952	-0.0495325	0.409768	-0.06236							CXCL1	-1.89335	-2.4283	-1.35839	6.11852	-7.30912	1.61013e-07	1.91977e-06	7.36625	20	1	85480	OID00496
CXCL11	-2.63106	-3.33412	-1.928	5.39324	-7.72841	6.24679e-08	9.68253e-07	8.31011	14	1	8312	OID00486	O14625	CXCL11			CXCL11	13	6.76429	5.369	8.28652	0.02111		CXCL11_b	12	1	4.07771	3.50929	4.59233	0.02111							CXCL8	-1.79666	-2.22782	-1.3655	8.3381	-8.60553	9.29544e-09	3.22747e-07	10.2068	1	1	3576	OID00471
TNFSF10	-0.869993	-1.3313	-0.408687	2.17016	-3.89473	0.000698376	0.0020817	-0.933585	15	1	53832	OID00488	P50591	TNFSF10			TNFSF10	13	2.66639	1.9716	3.38124	-0.41838		TNFSF10_b	12	1	1.73517	1.50003	1.95938	-0.41838							CCL13	-1.74426	-2.20417	-1.28435	6.19696	-7.83237	4.95763e-08	8.53814e-07	8.54043	26	1	6356	OID00504
IL20RA	0.110712	0.00171955	0.219704	0.160454	2.09773	0.0467649	0.0842856	-4.89353	16	1	4283	OID00489	Q9UHF4	IL20RA			IL20RA	13	0.102802	-0.016825	0.23113	-0.05484		IL20RA_b	12	1	0.21581	0.082415	0.38888	-0.05484							KYNU	-1.68568	-2.22115	-1.1502	2.94301	-6.5011	1.0641e-06	1.17811e-05	5.48332	155	2		OID00378
CXCL9	-3.29387	-4.06814	-2.5196	5.14176	-8.78545	6.3684e-09	3.22747e-07	10.5827	17	1	1473	OID00490	Q07325	CXCL9			CXCL9	13	7.02913	5.49319	9.11801	0.15413		CXCL9_b	12	1	3.49483	2.27298	4.73665	0.15413							IL17A	-1.66276	-2.2631	-1.06242	1.04033	-5.71984	7.10245e-06	5.24228e-05	3.59288	13	1	6373	OID00485
CST5	0.01806	-0.0375206	0.0736406	4.26247	0.671035	0.508678	0.590454	-6.74701	18	1	3560	OID00491	P28325	CST5			CST5	13	4.26496	4.19947	4.32535	-0.86749		CST5_b	12	1	4.2715	4.20483	4.32758	-0.86749							CXCL6	-1.62092	-2.23696	-1.00488	4.72392	-5.43377	1.44447e-05	9.73449e-05	2.88743	47	1	1978	OID00534
OSM	-1.17619	-1.65805	-0.694328	0.55613	-5.04087	3.86673e-05	0.000181619	1.91109	19	1	3558	OID00494	P13725	OSM			OSM	13	1.25074	0.242985	2.54285	0.07989		OSM_b	12	1	-0.031965	-0.263535	0.202118	0.07989							CD5	-1.58207	-2.17182	-0.992312	3.06442	-5.53994	1.10904e-05	7.8137e-05	3.1499	44	1	2323	OID00531
CXCL1	-1.89335	-2.4283	-1.35839	6.11852	-7.30912	1.61013e-07	1.91977e-06	7.36625	20	1	85480	OID00496	P09341	CXCL1			CXCL1	13	7.21145	5.76065	8.22659	1.5518		CXCL1_b	12	1	5.17185	4.84224	5.38848	1.5518							LIF	-1.52909	-2.11292	-0.945265	1.21595	-5.40879	1.5373e-05	9.9284e-05	2.82559	56	1	6355	OID00547
CCL4	-1.13846	-1.54359	-0.733336	3.27382	-5.80333	5.78103e-06	4.4803e-05	3.79764	21	1	923	OID00498	P13236	CCL4			CCL4	13	3.90282	3.34631	4.54692	-0.05018		CCL4_b	12	1	2.70459	2.27929	3.0883	-0.05018							CCL19	-1.50093	-2.03147	-0.970381	8.81858	-5.84236	5.2519e-06	4.28445e-05	3.89315	33	1	3601	OID00513
CD6	-1.23553	-1.64866	-0.822405	1.25244	-6.17621	2.32478e-06	2.24059e-05	4.70454	22	1	4254	OID00499	P30203	CD6			CD6	13	2.01083	0.71191	3.17931	-0.14447		CD6_b	12	1	0.634677	0.226795	0.890945	-0.14447							CCL7	-1.45674	-2.11589	-0.797596	0.744125	-4.56407	0.000128942	0.00049965	0.72163	4	1	6354	OID00474
KITLG	-0.200501	-0.378776	-0.0222259	3.95858	-2.32261	0.029107	0.0548054	-4.46854	23	1	3606	OID00500	P21583	KITLG			KITLG	13	4.12188	3.74883	4.66376	0.0876		KITLG_b	12	1	3.85832	3.58018	4.12022	0.0876							TNFRSF9	-1.37937	-1.8459	-0.912836	3.79884	-6.10591	2.75737e-06	2.3744e-05	4.53457	61	1	8742	OID00553
IL18	-0.877277	-1.24857	-0.505985	1.92434	-4.87946	5.80859e-05	0.000257238	1.50852	24	1	6504	OID00501	Q14116	IL18			IL18	13	2.42659	1.66	3.46106	0.22042		IL18_b	12	1	1.4857	1.20149	1.81919	0.22042							CCL23	-1.37631	-1.9308	-0.821833	3.13857	-5.12603	3.12112e-05	0.000161258	2.12324	43	1	6348	OID00530
TGFA	0.0725425	-0.0374774	0.182562	5.6774	1.36167	0.186091	0.246531	-6.05542	25	1	6357	OID00503	P01135	TGFA			TGFA	13	5.67785	5.51792	5.90532	-0.44403		TGFA_b	12	1	5.71367	5.49894	5.9548	-0.44403							CSF3	-1.37084	-1.99789	-0.74379	0.446652	-4.51477	0.000146077	0.000552241	0.598785	118	2	91179	OID00340
CCL13	-1.74426	-2.20417	-1.28435	6.19696	-7.83237	4.95763e-08	8.53814e-07	8.54043	26	1	6356	OID00504	Q99616	CCL13			CCL13	13	7.15747	6.07069	8.25336	1.21317		CCL13_b	12	1	5.32483	4.74734	5.91366	1.21317							SIGLEC1	-1.34621	-1.79802	-0.894403	2.89443	-6.15333	2.45742e-06	2.24059e-05	4.64927	95	2	53616	OID00315
CCL11	-0.316132	-0.51067	-0.121593	0.873896	-3.35593	0.00265507	0.00653233	-2.22499	27	1	8740	OID00505	P51671	CCL11			CCL11	13	1.06525	0.782745	1.4126	0.14482		CCL11_b	12	1	0.71583	0.536817	0.86158	0.14482							NMNAT1	-1.28825	-1.98484	-0.591664	2.20156	-3.81922	0.000843756	0.00246759	-1.11755	68	2	4137	OID00287
TNFSF14	-0.362361	-0.610141	-0.114581	1.63647	-3.02013	0.00596246	0.0137937	-2.99622	28	1	8074	OID00506	O43557	TNFSF14			TNFSF14	13	1.85036	1.30885	2.3536	0.09066		TNFSF14_b	12	1	1.45529	1.16863	1.84279	0.09066							CD6	-1.23553	-1.64866	-0.822405	1.25244	-6.17621	2.32478e-06	2.24059e-05	4.70454	22	1	4254	OID00499
FGF5	-0.000613333	-0.134379	0.133152	2.83754	-0.00946899	0.992524	0.992524	-6.9774	29	1	4312	OID00509	P12034	FGF5			FGF5	13	2.87718	2.70031	3.07815	-0.00467		FGF5_b	12	1	2.83723	2.74256	3.0218	-0.00467							OSM	-1.17619	-1.65805	-0.694328	0.55613	-5.04087	3.86673e-05	0.000181619	1.91109	19	1	3558	OID00494
MMP1	-0.340548	-0.643843	-0.0372517	3.30668	-2.31879	0.0293474	0.0548054	-4.47599	30	1	3977	OID00510	P03956	MMP1			MMP1	13	3.52592	3.13205	3.85536	0.16076		MMP1_b	12	1	3.1364	2.90121	3.41983	0.16076							CCL4	-1.13846	-1.54359	-0.733336	3.27382	-5.80333	5.78103e-06	4.4803e-05	3.79764	21	1	923	OID00498
LIFR	0.0714033	-0.0383774	0.181184	3.33342	1.34321	0.191911	0.252087	-6.07936	31	1	26291	OID00511	P42702	LIFR			LIFR	13	3.33028	3.15533	3.44862	0.66563		LIFR_b	12	1	3.36912	3.23443	3.50419	0.66563							EIF4EBP1	-1.0287	-1.54775	-0.509647	2.90012	-4.09288	0.00042432	0.00140573	-0.447433	49	1	22933	OID00536
FGF21	-0.0973	-0.381286	0.186686	0.75302	-0.707566	0.486107	0.584082	-6.72151	32	1	6363	OID00512	Q9NSA1	FGF21			FGF21	13	0.909933	0.26796	1.10834	0.23926		FGF21_b	12	1	0.70437	0.408567	1.2105	0.23926							CLEC10A	-1.00376	-1.53233	-0.475192	-0.0503329	-3.92175	0.000652605	0.00198341	-0.867565	127	2	652	OID00349
CCL19	-1.50093	-2.03147	-0.970381	8.81858	-5.84236	5.2519e-06	4.28445e-05	3.89315	33	1	3601	OID00513	Q99731	CCL19			CCL19	13	9.73149	8.48744	11.4024	0.18511		CCL19_b	12	1	8.06812	7.41541	8.44759	0.18511
IL10RB	-0.395156	-0.612412	-0.177899	2.20039	-3.75618	0.000987691	0.00283504	-1.27053	34	1	58985	OID00515	Q08334	IL10RB			IL10RB	13	2.50034	1.94557	3.00284	0.4951		IL10RB_b	12	1	2.00281	1.75518	2.18096	0.4951
IL18R1	-0.652459	-0.993846	-0.311072	3.40562	-3.94691	0.000612652	0.00189922	-0.806002	35	1	29126	OID00517	Q13478	IL18R1			IL18R1	13	3.84341	3.08465	5.02255	0.01057		IL18R1_b	12	1	3.07939	2.75796	3.36117	0.01057
CD274	-0.327246	-0.5628	-0.0916913	5.13257	-2.86902	0.00851042	0.0175882	-3.33186	36	1	6374	OID00518	Q9NZQ7	CD274			CD274	13	5.36506	4.92421	6.05984	1.27249		CD274_b	12	1	4.96895	4.62183	5.22701	1.27249
CXCL5	-0.59563	-0.835261	-0.355999	4.23149	-5.13315	3.06583e-05	0.000161258	2.14095	37	1	3082	OID00520	P42830	CXCL5			CXCL5	13	4.63389	4.16049	5.12476	0.40625		CXCL5_b	12	1	3.93368	3.5859	4.26899	0.40625
HGF	-0.150034	-0.316869	0.0168011	7.94964	-1.85718	0.0757414	0.127608	-5.31472	38	1	11009	OID00522	P14210	HGF			HGF	13	8.05037	7.72011	8.47214	0.36783		HGF_b	12	1	7.87462	7.56095	8.22522	0.36783
IL12B	-2.6765	-3.35953	-1.99348	3.24878	-8.09249	2.79783e-08	6.79495e-07	9.11028	39	1	3596	OID00523	P29460	IL12B			IL12B	13	4.71764	3.37887	5.9484	-0.7561		IL12B_b	12	1	1.91053	0.907262	3.35998	-0.7561
MMP10	-0.58331	-0.814132	-0.352488	3.6257	-5.21883	2.47248e-05	0.000141938	2.35414	40	1	7124	OID00527	P09238	MMP10			MMP10	13	3.96671	3.47061	4.44204	0.49419		MMP10_b	12	1	3.33404	3.14352	3.51236	0.49419
IL10	-3.93851	-4.68194	-3.19509	2.82251	-10.9407	9.44686e-11	1.46426e-08	14.7474	41	1	6368	OID00528	P22301	IL10			IL10	13	4.95227	3.0596	6.88923	0.41327		IL10_b	12	1	0.853258	0.309912	1.20381	0.41327
TNF	-2.37428	-3.01369	-1.73488	1.11768	-7.66847	7.14208e-08	9.80434e-07	8.17662	42	1	921	OID05548	P01375	TNF			TNF	13	2.50154	0.96062	4.54918	-0.53931		TNF_b	12	1	-0.0694592	-0.50637	0.20355	-0.53931
CCL23	-1.37631	-1.9308	-0.821833	3.13857	-5.12603	3.12112e-05	0.000161258	2.12324	43	1	6348	OID00530	P55773	CCL23			CCL23	13	4.00905	2.66631	5.75346	0.25226		CCL23_b	12	1	2.45041	2.14506	2.75304	0.25226
CD5	-1.58207	-2.17182	-0.992312	3.06442	-5.53994	1.10904e-05	7.8137e-05	3.1499	44	1	2323	OID00531	P06127	CD5			CD5	13	4.00259	2.43656	5.6854	-0.39166		CD5_b	12	1	2.27339	1.58361	2.5368	-0.39166
CCL3	-1.98894	-2.52647	-1.4514	3.92367	-7.64129	7.59046e-08	9.80434e-07	8.11594	45	1	6372	OID00532	P10147	CCL3			CCL3	13	5.06713	3.71502	6.73254	-0.30822		CCL3_b	12	1	2.9292	2.4183	3.49221	-0.30822
FLT3LG	-0.0773025	-0.280547	0.125942	7.96329	-0.785463	0.439955	0.541215	-6.66282	46	1	3627	OID00533	P49771	FLT3LG			FLT3LG	13	8.06835	7.88156	8.09819	1.27767		FLT3LG_b	12	1	7.92464	7.75368	8.05357	1.27767
CXCL6	-1.62092	-2.23696	-1.00488	4.72392	-5.43377	1.44447e-05	9.73449e-05	2.88743	47	1	1978	OID00534	P80162	CXCL6			CXCL6	13	5.6646	4.04268	7.05043	0.18628		CXCL6_b	12	1	3.91346	3.3356	4.38267	0.18628
CXCL10	-2.51701	-3.16271	-1.87132	11.2067	-8.05019	3.06869e-08	6.79495e-07	9.01826	48	1	50604	OID00535	P02778	CXCL10			CXCL10	13	12.5425	12.0428	13.4259	1.11089		CXCL10_b	12	1	9.94823	9.12249	10.9701	1.11089
EIF4EBP1	-1.0287	-1.54775	-0.509647	2.90012	-4.09288	0.00042432	0.00140573	-0.447433	49	1	22933	OID00536	Q13541	EIF4EBP1			EIF4EBP1	13	3.60884	2.50328	5.05539	-0.02342		EIF4EBP1_b	12	1	2.38577	1.86641	2.69317	-0.02342
SIRT2	0.171707	0.0311837	0.31223	1.3996	2.52343	0.0187406	0.0363099	-4.06645	50	1	92737	OID00538	Q8IXJ6	SIRT2			SIRT2	13	1.37653	1.13468	1.70825	0.62948		SIRT2_b	12	1	1.48545	1.13592	1.71264	0.62948
CCL28	-0.0602192	-0.224996	0.104558	0.465296	-0.754725	0.457839	0.55878	-6.68667	51	1	6283	OID00539	Q9NRJ3	CCL28			CCL28	13	0.516203	0.23578	0.77132	-0.06699		CCL28_b	12	1	0.435187	0.159188	0.723612	-0.06699
DNER	0.0951425	0.0305046	0.15978	9.9481	3.03975	0.00569095	0.0133651	-2.95208	52	1	958	OID01213	Q8NFT8	DNER			DNER	13	9.91503	9.79837	10.022	0.39644		DNER_b	12	1	9.99567	9.8553	10.0743	0.39644
CD40	-0.571596	-0.818063	-0.325128	9.1392	-4.78939	7.29242e-05	0.000306043	1.28375	53	1	3458	OID00542	P25942	CD40			CD40	13	9.53206	8.93229	10.177	0.68381		CD40_b	12	1	8.8534	8.6918	8.98556	0.68381
IFNG	-3.01028	-4.19398	-1.82659	4.45296	-5.25192	2.27569e-05	0.000137404	2.43638	54	1	3565	OID05547	P01579	IFNG			IFNG	13	6.16155	4.0459	8.87367	1.91953		IFNG_b	12	1	2.94782	1.66196	3.7549	1.91953
FGF19	-0.0054375	-0.192848	0.181973	4.67092	-0.0599179	0.952723	0.965177	-6.97559	55	1	3976	OID00545	O95750	FGF19			FGF19	13	4.72803	4.4742	5.11665	0.0763		FGF19_b	12	1	4.6682	4.29052	4.97876	0.0763
LIF	-1.52909	-2.11292	-0.945265	1.21595	-5.40879	1.5373e-05	9.9284e-05	2.82559	56	1	6355	OID00547	P15018	LIF			LIF	13	2.17677	0.749025	3.80157	0.01291		LIF_b	12	1	0.451405	0.25948	0.631463	0.01291
CCL8	-3.30929	-4.10842	-2.51016	7.07367	-8.55199	1.04112e-08	3.22747e-07	10.0941	57	1	6370	OID00549	P80075	CCL8			CCL8	13	8.88328	7.69265	9.84164	0.66797		CCL8_b	12	1	5.41903	4.65806	5.85568	0.66797
CASP8	-0.44026	-0.6625	-0.21802	-0.0828775	-4.09108	0.000426253	0.00140573	-0.451875	58	1	6376	OID00550	Q14790	CASP8			CASP8	13	0.18308	-0.229645	0.750135	-0.08075		CASP8_b	12	1	-0.303008	-0.419928	-0.180555	-0.08075
CCL25	-0.330127	-0.563457	-0.0967961	1.18394	-2.92186	0.00751971	0.0161515	-3.21539	59	1	3604	OID00551	O15444	CCL25			CCL25	13	1.43415	0.89684	2.19173	-0.06019		CCL25_b	12	1	1.01888	0.774235	1.15824	-0.06019
CX3CL1	-0.0468342	-0.191581	0.097913	2.89244	-0.668196	0.510457	0.590454	-6.74894	60	1	4908	OID00552	P78423	CX3CL1			CX3CL1	13	3.00015	2.63397	3.31705	0.34943		CX3CL1_b	12	1	2.86903	2.63096	3.10623	0.34943
TNFRSF9	-1.37937	-1.8459	-0.912836	3.79884	-6.10591	2.75737e-06	2.3744e-05	4.53457	61	1	8742	OID00553	Q07011	TNFRSF9			TNFRSF9	13	4.66288	3.4643	5.97874	0.69124		TNFRSF9_b	12	1	3.10916	2.63572	3.54214	0.69124
TNFSF12	0.180954	0.0469632	0.314945	9.65006	2.78897	0.0102505	0.0206342	-3.50633	62	1	6817	OID00555	O43508	TNFSF12			TNFSF12	13	9.56872	9.35801	9.71733	0.21602		TNFSF12_b	12	1	9.74053	9.47903	9.91086	0.21602
CCL20	-0.866891	-1.24074	-0.493039	0.698255	-4.78868	7.30554e-05	0.000306043	1.28197	63	1	10617	OID00556	P78556	CCL20			CCL20	13	1.21665	0.348235	1.96112	0.42974		CCL20_b	12	1	0.264809	0.115825	0.43303	0.42974
STAMBP	-0.237272	-0.465125	-0.00941958	0.6523	-2.15052	0.0419194	0.0764412	-4.79634	64	1	100	OID00558	O95630	STAMBP			STAMBP	13	0.84352	0.38297	1.51818	-0.17338		STAMBP_b	12	1	0.533663	0.334457	0.784532	-0.17338
ADA	-0.482342	-0.786658	-0.178027	4.63206	-3.27327	0.00324683	0.00786342	-2.41773	65	1	1435	OID00560	P00813	ADA			ADA	13	4.90805	4.39428	5.49046	0.28042		ADA_b	12	1	4.39088	4.09188	4.75212	0.28042
LTA	-1.95139	-2.40391	-1.49887	3.33775	-8.90546	4.96034e-09	3.22747e-07	10.831	66	1	64802	OID00561	P01374	LTA			LTA	13	4.48439	3.52897	6.02697	0.35987		LTA_b	12	1	2.36206	1.84917	3.26494	0.35987
CSF1	-0.100306	-0.226327	0.0257154	8.51634	-1.64374	0.113416	0.169033	-5.65611	67	1	8828	OID00562	P09603	CSF1			CSF1	13	8.61028	8.28496	9.05043	-0.13559		CSF1_b	12	1	8.46618	8.24184	8.63521	-0.13559
NMNAT1	-1.28825	-1.98484	-0.591664	2.20156	-3.81922	0.000843756	0.00246759	-1.11755	68	2	4137	OID00287	Q9HAN9	NMNAT1			NMNAT1	13	3.04272	1.75086	4.57957	0.87844		NMNAT1_b	12	1	1.55743	0.773457	2.06712	0.87844
NRP2	0.0228225	-0.139267	0.184912	2.86491	0.290777	0.773748	0.815857	-6.93384	69	2	57863	OID00288	O60462	NRP2			NRP2	13	2.91902	2.64237	3.17163	0.8747		NRP2_b	12	1	2.87632	2.64887	3.13293	0.8747
MAPT	0.208807	-0.00100631	0.41862	3.45771	2.05524	0.0510223	0.0909018	-4.97055	70	2	2668	OID05024	P10636	MAPT			MAPT	13	3.378	2.92582	3.79286	1.54194		MAPT_b	12	1	3.56211	3.06866	4.20883	1.54194
CADM3	0.0218867	-0.0356365	0.0794098	7.52811	0.785756	0.439786	0.541215	-6.66258	71	2	8633	OID00290	Q8N126	CADM3			CADM3	13	7.51768	7.46977	7.55802	-0.20241		CADM3_b	12	1	7.53905	7.48021	7.59442	-0.20241
UNC5C	0.120454	-0.0344915	0.2754	4.94817	1.60544	0.121625	0.177848	-5.71392	72	2	27180	OID00292	O95185	UNC5C			UNC5C	13	4.90819	4.57596	5.25139	-0.00488		UNC5C_b	12	1	5.00839	4.65835	5.38781	-0.00488
VWC2	0.110921	-0.0212331	0.243075	5.18983	1.73334	0.0960127	0.147346	-5.51671	73	2	10871	OID00293	Q2TAL6	VWC2			VWC2	13	5.17799	4.92167	5.50418	-0.67852		VWC2_b	12	1	5.24529	4.9771	5.55484	-0.67852
SIGLEC9	-0.729717	-1.01984	-0.439598	4.38928	-5.19431	2.62932e-05	0.000145552	2.29316	74	2	7430	OID00294	Q9Y336	SIGLEC9			SIGLEC9	13	4.87872	4.16554	5.66725	1.64804		SIGLEC9_b	12	1	4.02442	3.68825	4.20427	1.64804
CD300C	-0.611566	-0.912735	-0.310397	4.62493	-4.19357	0.000329127	0.00113366	-0.198847	75	2	64094	OID00295	Q08708	CD300C			CD300C	13	5.0251	4.22863	5.88689	1.28998		CD300C_b	12	1	4.31915	3.90078	4.46666	1.28998
EZR	-0.670395	-1.07262	-0.268172	3.1329	-3.44203	0.00215041	0.00564937	-2.02247	76	2	4681	OID00296	P15311	EZR			EZR	13	3.58152	2.61256	4.7351	0.09721		EZR_b	12	1	2.79771	2.41738	3.01308	0.09721
SMOC2	-0.209796	-0.430694	0.0111019	5.18731	-1.96136	0.061674	0.106216	-5.13682	77	2	1945	OID00297	Q9H3U7	SMOC2			SMOC2	13	5.38074	4.92004	5.6463	1.69439		SMOC2_b	12	1	5.08241	4.70058	5.22332	1.69439
NBL1	0.101733	-0.0160841	0.219549	5.76922	1.78322	0.087349	0.136907	-5.43663	78	2	950	OID00298	P41271	NBL1			NBL1	13	5.69378	5.41047	5.96331	0.96668		NBL1_b	12	1	5.82008	5.69747	6.05651	0.96668
EFNA4	-0.651193	-0.938047	-0.364339	3.06854	-4.68813	9.42021e-05	0.000374393	1.03105	79	2	1463	OID00299	P52798	EFNA4			EFNA4	13	3.48744	2.93938	4.36196	0.38526		EFNA4_b	12	1	2.74295	2.38647	2.95728	0.38526
SCARB2	-0.301216	-0.511348	-0.0910833	5.69725	-2.9603	0.00686928	0.0154568	-3.13007	80	2	283659	OID00300	Q14108	SCARB2			SCARB2	13	5.9281	5.50521	6.53358	0.11991		SCARB2_b	12	1	5.54664	5.23691	5.82436	0.11991
NCAN	0.104273	0.0448947	0.163652	8.88551	3.62655	0.00136364	0.00377436	-1.58305	81	2	6092	OID00301	O14594	NCAN			NCAN	13	8.83963	8.73208	8.92095	-0.27733		NCAN_b	12	1	8.93765	8.87188	8.9881	-0.27733
PRTG	0.0373825	-0.0781465	0.152911	4.77816	0.668234	0.510433	0.590454	-6.74891	82	2	56253	OID00302	Q2VWP7	PRTG			PRTG	13	4.78118	4.5007	5.04615	1.01151		PRTG_b	12	1	4.79686	4.62668	4.9756	1.01151
ROBO2	0.142801	-0.0400071	0.325609	6.67998	1.61319	0.119924	0.177031	-5.7023	83	2	56963	OID00303	Q9HCK4	ROBO2			ROBO2	13	6.60157	6.16235	6.9197	1.23688		ROBO2_b	12	1	6.75138	6.41	7.09152	1.23688
CRTAM	-0.68209	-1.03467	-0.329508	1.49956	-3.99514	0.000542714	0.00175251	-0.687788	84	2	5365	OID00304	O95727	CRTAM			CRTAM	13	1.92789	1.06905	2.93373	0.19395		CRTAM_b	12	1	1.15852	0.57968	1.71145	0.19395
RGMA	0.055405	-0.0279161	0.138726	9.25231	1.37323	0.182517	0.243881	-6.04029	85	2	1358	OID00305	Q96B86	RGMA			RGMA	13	9.234	9.09015	9.37894	0.14348		RGMA_b	12	1	9.28002	9.11729	9.40145	0.14348
PLXNB3	0.111142	-0.0193843	0.241668	5.88399	1.75845	0.091563	0.141923	-5.47661	86	2	952	OID00306	Q9ULL4	PLXNB3			PLXNB3	13	5.8498	5.61695	6.06342	0.64053		PLXNB3_b	12	1	5.93956	5.74548	6.10466	0.64053
CPA2	-0.106243	-0.383594	0.171107	4.19529	-0.791086	0.43673	0.541215	-6.65835	87	2	6609	OID00307	P48052	CPA2			CPA2	13	4.33488	4.06199	4.81522	0.88446		CPA2_b	12	1	4.14217	3.89971	4.44074	0.88446
CD38	-0.233693	-0.417227	-0.0501594	6.51496	-2.62955	0.0147651	0.0293409	-3.84624	88	2	4481	OID00308	P28907	CD38			CD38	13	6.62959	6.36974	7.00836	0.06617		CD38_b	12	1	6.39811	6.08565	6.7093	0.06617
SMPD1	0.109947	-0.00842019	0.228314	4.14017	1.91824	0.067191	0.114446	-5.21131	89	2	4043	OID00309	P17405	SMPD1			SMPD1	13	4.08909	3.94184	4.32928	1.38697		SMPD1_b	12	1	4.19514	4.07018	4.37339	1.38697
MSR1	-0.881337	-1.22823	-0.534444	4.16956	-5.24684	2.30484e-05	0.000137404	2.42376	90	2	2487	OID00310	P21757	MSR1			MSR1	13	4.69771	3.84157	5.68574	-0.31502		MSR1_b	12	1	3.7289	3.19003	4.26604	-0.31502
LRPAP1	0.0547325	-0.110774	0.220239	6.30472	0.682936	0.501261	0.590454	-6.73884	91	2	2051	OID00311	P30533	LRPAP1			LRPAP1	13	6.31141	5.94397	6.72629	0.5739		LRPAP1_b	12	1	6.33209	5.9779	6.69001	0.5739
FRZB	-0.0327017	-0.109432	0.0440283	3.64382	-0.880148	0.387607	0.492451	-6.58368	92	2	285704	OID00312	Q92765	FRZB			FRZB	13	3.65377	3.58604	3.72659	-0.20489		FRZB_b	12	1	3.62747	3.53382	3.68998	-0.20489
EPHB6	0.0647083	-0.147207	0.276623	5.24499	0.630593	0.534333	0.613494	-6.77372	93	2	6614	OID00313	O15197	EPHB6			EPHB6	13	5.25172	4.76099	5.73127	-0.03294		EPHB6_b	12	1	5.27734	4.78378	5.85963	-0.03294
RGMB	0.0809675	-0.0281837	0.190119	8.92911	1.53191	0.138769	0.195539	-5.8218	94	2	53942	OID00314	Q6NW40	RGMB			RGMB	13	8.89685	8.65928	9.07878	1.82137		RGMB_b	12	1	8.9696	8.79437	9.18449	1.82137
SIGLEC1	-1.34621	-1.79802	-0.894403	2.89443	-6.15333	2.45742e-06	2.24059e-05	4.64927	95	2	53616	OID00315	Q9BZZ2	SIGLEC1			SIGLEC1	13	3.62679	2.803	4.21018	-0.53908		SIGLEC1_b	12	1	2.22133	1.89659	2.52309	-0.53908
CNTN5	0.151671	-0.0233754	0.326717	7.41904	1.78937	0.0863283	0.136907	-5.42663	96	2	51266	OID00316	O94779	CNTN5			CNTN5	13	7.3571	7.04294	7.63055	0.91361		CNTN5_b	12	1	7.49487	7.29551	7.82769	0.91361
ADAM22	0.0748592	-0.0109202	0.160638	7.96287	1.80224	0.0842256	0.135989	-5.40563	97	2	8745	OID00317	Q9P0K1	ADAM22			ADAM22	13	7.93117	7.77309	8.10014	-0.28639		ADAM22_b	12	1	8.0003	7.92699	8.12987	-0.28639
CLEC1B	-0.490192	-0.77446	-0.205925	1.08444	-3.56114	0.00160344	0.00436023	-1.73959	98	2	4148	OID00318	Q9P126	CLEC1B			CLEC1B	13	1.39227	0.863965	2.26003	0.24859		CLEC1B_b	12	1	0.839341	0.567975	1.17601	0.24859
ADAM23	0.0227233	-0.0779229	0.12337	3.92683	0.466257	0.645284	0.724775	-6.86565	99	2	284654	OID00319	O75077	ADAM23			ADAM23	13	3.92892	3.73719	4.09995	-1.19955		ADAM23_b	12	1	3.93819	3.80175	4.11772	-1.19955
MATN3	-0.3869	-0.622613	-0.151187	10.6793	-3.38974	0.00244451	0.00611127	-2.14568	100	2	3029	OID00320	O15232	MATN3			MATN3	13	10.9384	10.377	11.5921	2.44263		MATN3_b	12	1	10.4859	10.25	10.7439	2.44263
RSPO1	0.0154958	-0.0899786	0.12097	1.6938	0.303402	0.764228	0.811338	-6.92998	101	2	56925	OID00321	Q2MKA7	RSPO1			RSPO1	13	1.72333	1.52032	1.89663	1.39162		RSPO1_b	12	1	1.70155	1.55831	1.70497	1.39162
LGALS8	0.1482	-0.0207262	0.317126	4.74267	1.81177	0.0826987	0.134929	-5.39002	102	2	143903	OID00324	O00214	LGALS8			LGALS8	13	4.69031	4.38851	4.96245	1.47733		LGALS8_b	12	1	4.81677	4.53493	5.15679	1.47733
BCAN	0.0597233	-0.00946443	0.128911	10.4083	1.78265	0.087444	0.136907	-5.43755	103	2	4311	OID00325	Q96GW7	BCAN			BCAN	13	10.3795	10.2929	10.4605	1.83209		BCAN_b	12	1	10.4381	10.364	10.5439	1.83209
LAYN	0.0859892	-0.0967511	0.268729	9.22633	0.971763	0.340971	0.436781	-6.49912	104	2	2660	OID00326	Q6UX15	LAYN			LAYN	13	9.23393	8.6595	9.76369	0.13971		LAYN_b	12	1	9.26933	8.76126	9.69195	0.13971
MME	0.0801025	-0.0248468	0.185052	1.41591	1.57622	0.128214	0.185731	-5.75727	105	2	7070	OID00327	P08473	MME			MME	13	1.40145	1.20851	1.53643	0.74481		MME_b	12	1	1.45596	1.19101	1.63171	0.74481
MSTN	0.0842867	-0.0179871	0.18656	2.97916	1.70195	0.101833	0.154747	-5.56621	106	2	117166	OID00328	O14793	MSTN			MSTN	13	2.94388	2.79684	3.08415	1.64249		MSTN_b	12	1	3.02131	2.94372	3.12057	1.64249
THY1	0.0131733	-0.0603823	0.086729	11.143	0.369854	0.714772	0.780208	-6.90698	107	2	80975	OID00329	P04216	THY1			THY1	13	11.1352	11.0477	11.2579	-0.06647		THY1_b	12	1	11.1495	11.0716	11.2452	-0.06647
WFIKKN1	0.0544575	-0.111232	0.220147	0.800478	0.678757	0.503858	0.590454	-6.74173	108	2	1001	OID00330	Q96NZ8	WFIKKN1			WFIKKN1	13	0.751295	0.50324	1.04361	0.34665		WFIKKN1_b	12	1	0.827707	0.501067	1.12017	0.34665
TMPRSS5	-0.211365	-0.43306	0.0103304	7.85089	-1.96892	0.0607489	0.105799	-5.12364	109	2	2674	OID00331	Q9H3S3	TMPRSS5			TMPRSS5	13	8.00737	7.4372	8.61882	1.21709		TMPRSS5_b	12	1	7.74521	7.25732	7.99833	1.21709
CDH3	-0.0527258	-0.129737	0.0242857	4.47053	-1.4139	0.170378	0.233704	-5.9862	110	2	1438	OID00332	P22223	CDH3			CDH3	13	4.50853	4.43418	4.59234	-0.20364		CDH3_b	12	1	4.44417	4.39091	4.54326	-0.20364
GFRA1	-0.00142083	-0.154175	0.151333	6.62726	-0.0192089	0.984835	0.99123	-6.97725	111	2	4803	OID00333	P56159	GFRA1			GFRA1	13	6.64659	6.3251	6.95688	0.16617		GFRA1_b	12	1	6.62655	6.38103	6.90892	0.16617
CSF2RA	-0.858996	-1.38158	-0.336415	6.36563	-3.3946	0.00241559	0.00611127	-2.13425	112	2	286133	OID00334	P15509	CSF2RA			CSF2RA	13	6.84355	5.96158	7.28145	-0.09159		CSF2RA_b	12	1	5.93614	5.44882	6.41457	-0.09159
NGF	-0.202242	-0.345024	-0.0594613	3.07545	-2.92518	0.00746138	0.0161515	-3.20805	113	2	4345	OID00335	P01138	NGF			NGF	13	3.22656	2.82558	3.69653	1.76341		NGF_b	12	1	2.97433	2.78126	3.23373	1.76341
SCARA5	-0.152693	-0.357373	0.0519878	3.75679	-1.54061	0.136643	0.194309	-5.80925	114	2	4915	OID00336	Q6ZMJ2	SCARA5			SCARA5	13	3.88336	3.34498	4.41295	0.51469		SCARA5_b	12	1	3.68044	3.34932	4.14547	0.51469
CD200	0.0839758	-0.0422692	0.210221	10.2326	1.3737	0.182376	0.243881	-6.03968	115	2	3001	OID00337	P41217	CD200			CD200	13	10.1737	9.96002	10.4251	-1.01426		CD200_b	12	1	10.2746	10.0504	10.5366	-1.01426
NTRK2	0.093715	-0.012509	0.199939	6.82288	1.82195	0.0810915	0.133715	-5.37325	116	2	1440	OID00338	Q16620	NTRK2			NTRK2	13	6.78293	6.61612	6.90644	0.45107		NTRK2_b	12	1	6.86974	6.77182	7.03857	0.45107
GZMA	-0.558788	-0.883562	-0.234014	5.29826	-3.55318	0.00163533	0.00437029	-1.75861	117	2	374946	OID00339	P12544	GZMA			GZMA	13	5.56911	4.99546	6.19306	-1.61937		GZMA_b	12	1	5.01887	4.58123	5.63476	-1.61937
CSF3	-1.37084	-1.99789	-0.74379	0.446652	-4.51477	0.000146077	0.000552241	0.598785	118	2	91179	OID00340	P09919	CSF3			CSF3	13	1.24137	-0.00956	2.3171	0.20712		CSF3_b	12	1	-0.238768	-0.65855	-0.0826575	0.20712
DRAXIN	0.0996933	-0.00240479	0.201791	8.98816	2.0165	0.0552014	0.0972297	-5.03982	119	2	2676	OID00341	Q8NBI3	DRAXIN			DRAXIN	13	8.95799	8.7715	9.20077	-0.08593		DRAXIN_b	12	1	9.03801	8.81907	9.25314	-0.08593
SCARF2	-0.203034	-0.430382	0.0243138	2.25736	-1.84429	0.0776624	0.129437	-5.33623	120	2	5817	OID00342	Q96GP6	SCARF2			SCARF2	13	2.42341	1.95192	3.19566	-0.4912		SCARF2_b	12	1	2.15585	1.84495	2.43667	-0.4912
GFRA3	-0.0270225	-0.192961	0.138916	5.63162	-0.336302	0.739599	0.796096	-6.91915	121	2	51330	OID00343	O60609	GFRA3			GFRA3	13	5.66498	5.32601	5.99681	-0.00666		GFRA3_b	12	1	5.61811	5.19543	5.95443	-0.00666
PVR	-0.0304858	-0.171176	0.110204	5.38412	-0.447492	0.658578	0.734386	-6.87443	122	2	94	OID00344	P15151	PVR			PVR	13	5.43357	5.07723	5.74881	0.43866		PVR_b	12	1	5.36888	5.05318	5.60541	0.43866
TNFRSF12A	-0.405367	-0.649709	-0.161024	4.67203	-3.4261	0.00223615	0.00577673	-2.06007	123	2	23768	OID00345	Q9NP84	TNFRSF12A			TNFRSF12A	13	4.96701	4.52474	5.66099	0.89024		TNFRSF12A_b	12	1	4.46935	4.20756	4.76652	0.89024
ACVRL1	-0.288799	-0.493743	-0.0838551	6.22378	-2.91012	0.00772981	0.0161908	-3.24135	124	2	1368	OID00346	P37023	ACVRL1			ACVRL1	13	6.43938	6.07523	7.04427	1.57988		ACVRL1_b	12	1	6.07938	5.69134	6.3052	1.57988
FLRT2	-0.168747	-0.314653	-0.0228416	4.7123	-2.38844	0.0252366	0.0482923	-4.33894	125	2	10462	OID00347	O43155	FLRT2			FLRT2	13	4.84725	4.39416	5.20257	1.18994		FLRT2_b	12	1	4.62792	4.47223	4.8632	1.18994
CPM	-0.275787	-0.493958	-0.0576157	6.90224	-2.61052	0.0154141	0.0302429	-3.88609	126	2	2262	OID00348	P14384	CPM			CPM	13	7.132	6.79719	7.53481	1.07944		CPM_b	12	1	6.76435	6.4668	6.99909	1.07944
CLEC10A	-1.00376	-1.53233	-0.475192	-0.0503329	-3.92175	0.000652605	0.00198341	-0.867565	127	2	652	OID00349	Q8IUN9	CLEC10A			CLEC10A	13	0.587835	-0.31569	1.93888	-0.66454		CLEC10A_b	12	1	-0.552213	-0.99543	-0.148648	-0.66454
GPC5	0.162715	0.0425734	0.282857	6.35394	2.79695	0.010063	0.0205232	-3.48904	128	2	79368	OID00350	P78333	GPC5			GPC5	13	6.25423	5.99855	6.43609	0.55072		GPC5_b	12	1	6.4353	6.23069	6.69146	0.55072
BMP4	-0.10589	-0.294038	0.0822581	1.31838	-1.16227	0.256684	0.334336	-6.29885	129	2	266727	OID00351	P12644	BMP4			BMP4	13	1.3872	1.08914	1.61008	-0.22594		BMP4_b	12	1	1.26544	0.936172	1.70241	-0.22594
FCRL2	-0.82341	-1.20665	-0.44017	1.35482	-4.43707	0.00017782	0.000640979	0.405344	130	2	3568	OID00352	Q96LA5	FCRL2			FCRL2	13	1.78434	1.126	2.48311	0.70695		FCRL2_b	12	1	0.943117	0.531262	1.26097	0.70695
MDGA1	0.183396	-0.0450764	0.411868	7.69587	1.6577	0.110541	0.166348	-5.63477	131	2	5156	OID00353	Q8NFP4	MDGA1			MDGA1	13	7.5969	7.19993	8.07435	2.06448		MDGA1_b	12	1	7.78757	7.28575	8.23316	2.06448
PDGFRA	-0.0152875	-0.151655	0.12108	4.22933	-0.231514	0.8189	0.846197	-6.94978	132	2	1004	OID00355	P16234	PDGFRA			PDGFRA	13	4.25915	3.9955	4.51628	-0.05664		PDGFRA_b	12	1	4.22168	4.14506	4.31475	-0.05664
CTSC	-0.606948	-0.888523	-0.325374	5.17166	-4.45153	0.000171433	0.000632668	0.441314	133	2	780	OID00356	P53634	CTSC			CTSC	13	5.51966	5.02651	6.25953	0.25862		CTSC_b	12	1	4.86819	4.57753	5.40313	0.25862
CDH6	-0.11375	-0.274546	0.0470459	2.60701	-1.46092	0.157153	0.219447	-5.92201	134	2	58494	OID00357	P55285	CDH6			CDH6	13	2.69991	2.25727	3.14208	0.17493		CDH6_b	12	1	2.55013	2.23813	2.82539	0.17493
DDR1	0.084585	-0.0357423	0.204912	6.87334	1.45171	0.159676	0.220981	-5.93472	135	2	1520	OID00358	Q08345	DDR1			DDR1	13	6.82694	6.63471	7.10113	-0.73379		DDR1_b	12	1	6.91563	6.65925	7.11021	-0.73379
JAM2	0.0431417	-0.0667756	0.153059	11.0837	0.810554	0.425677	0.536422	-6.64267	136	2	56624	OID00359	P57087	JAM2			JAM2	13	11.0745	10.8842	11.2523	2.22402		JAM2_b	12	1	11.1053	10.9471	11.3097	2.22402
CTSS	-0.251271	-0.354811	-0.14773	7.04612	-5.01167	4.16173e-05	0.000189726	1.83831	137	2	27163	OID00360	P25774	CTSS			CTSS	13	7.17533	7.05358	7.28487	1.02537		CTSS_b	12	1	6.92048	6.72407	7.14656	1.02537
ASAH2	-0.0107583	-0.12069	0.0991733	1.38794	-0.202103	0.841559	0.863852	-6.95636	138	2	80328	OID00361	Q9NR71	ASAH2			ASAH2	13	1.37522	1.18024	1.62821	0.33266		ASAH2_b	12	1	1.38256	1.19243	1.55535	0.33266
NAAA	-0.310176	-0.526611	-0.0937408	1.98131	-2.95959	0.00688078	0.0154568	-3.13164	139	2	5364	OID00362	Q02083	NAAA			NAAA	13	2.17465	1.60278	2.67162	0.07025		NAAA_b	12	1	1.82622	1.49858	2.11446	0.07025
ULBP2	0.0956517	-0.092725	0.284028	5.45007	1.04862	0.304919	0.393853	-6.42224	140	2	27242	OID00363	Q9BZM5	ULBP2			ULBP2	13	5.40549	5.05093	5.7295	0.97301		ULBP2_b	12	1	5.49789	5.155	5.8493	0.97301
PLXNB1	-0.0198358	-0.137338	0.0976659	3.54156	-0.348624	0.730446	0.791742	-6.91482	141	2	146722	OID00364	O43157	PLXNB1			PLXNB1	13	3.59269	3.43769	3.71902	1.00367		PLXNB1_b	12	1	3.53164	3.38044	3.72644	1.00367
TNFRSF21	0.047895	-0.0159837	0.111774	10.5868	1.54841	0.134759	0.193405	-5.79795	142	2	6695	OID00365	O75509	TNFRSF21			TNFRSF21	13	10.5669	10.4533	10.6373	1.19383		TNFRSF21_b	12	1	10.6107	10.5263	10.7134	1.19383
CD300LF	-0.649553	-0.913626	-0.385481	5.02825	-5.07976	3.50627e-05	0.000169835	2.00798	143	2	3592	OID00366	Q8TDQ1	CD300LF			CD300LF	13	5.44221	4.83261	6.2324	-0.13588		CD300LF_b	12	1	4.70347	4.40752	5.04664	-0.13588
SPOCK1	0.148469	0.0439761	0.252962	7.31615	2.93427	0.00730364	0.0161515	-3.18791	144	2	27121	OID00367	Q08629	SPOCK1			SPOCK1	13	7.24787	7.07439	7.37061	1.11813		SPOCK1_b	12	1	7.39038	7.26573	7.50198	1.11813
IL12A	-2.80002	-3.52737	-2.07266	5.91029	-7.94992	3.82388e-08	7.40877e-07	8.79912	145	2	60401	OID00368	P29460,P29459	IL12A			IL12A	13	7.43547	6.06696	8.70985	-0.95156		IL12A_b	12	1	4.51028	3.46389	6.03042	-0.95156
DKK4	0.0185475	-0.146164	0.183259	3.10776	0.232548	0.818106	0.846197	-6.94954	146	2	27040	OID00369	Q9UBT3	DKK4			DKK4	13	3.17704	2.76727	3.61171	0.12548		DKK4_b	12	1	3.11704	2.80293	3.37825	0.12548
EDA2R	-0.0388458	-0.234709	0.157018	7.76259	-0.409583	0.685786	0.759263	-6.89108	147	2	4916	OID00370	Q9HAV5	EDA2R			EDA2R	13	7.83872	7.4904	8.42502	1.07464		EDA2R_b	12	1	7.74317	7.55912	8.17597	1.07464
LAT	-0.566853	-0.935359	-0.198348	0.331914	-3.17671	0.00410053	0.00977819	-2.64061	148	2	3904	OID00371	O43561	LAT			LAT	13	0.687378	0.02338	1.45846	0.58209		LAT_b	12	1	0.0484875	-0.279888	0.424517	0.58209
NTRK3	0.0481417	-0.0872263	0.18351	7.69958	0.73444	0.469877	0.568992	-6.70192	149	2	7873	OID00372	Q16288	NTRK3			NTRK3	13	7.69788	7.46143	7.92376	0.80539		NTRK3_b	12	1	7.72365	7.42791	8.0181	0.80539
LAIR2	0.0410858	-0.220635	0.302807	6.86554	0.324194	0.748632	0.800262	-6.92327	150	2	7143	OID00373	Q6ISS4	LAIR2			LAIR2	13	6.83158	6.19437	7.32497	0.1094		LAIR2_b	12	1	6.88608	6.26204	7.35914	0.1094
MANF	0.0403383	-0.174671	0.255347	2.71349	0.387447	0.701879	0.771569	-6.90014	151	2	131450	OID00374	P55145	MANF			MANF	13	2.67933	2.40468	2.74391	1.28963		MANF_b	12	1	2.73366	2.47803	2.92388	1.28963
TNR	0.146307	0.0427246	0.249889	6.24322	2.91696	0.00760682	0.0161515	-3.22625	152	2	4897	OID00375	Q92752	TNR			TNR	13	6.17985	6.01112	6.30197	0.16161		TNR_b	12	1	6.31637	6.16774	6.46984	0.16161
CD200R1	-0.515423	-0.74238	-0.288467	1.12175	-4.68999	9.37601e-05	0.000374393	1.03569	153	2	8942	OID00376	Q8TD46	CD200R1			CD200R1	13	1.4448	0.92179	1.97037	0.78045		CD200R1_b	12	1	0.864043	0.710595	0.988337	0.78045
NRCAM	0.0189842	-0.0446733	0.0826416	10.3815	0.615875	0.54384	0.615293	-6.78305	154	2		OID00377	Q92823	NRCAM			NRCAM	13	10.3676	10.314	10.4337	-0.41886		NRCAM_b	12	1	10.391	10.3391	10.4289	-0.41886
KYNU	-1.68568	-2.22115	-1.1502	2.94301	-6.5011	1.0641e-06	1.17811e-05	5.48332	155	2		OID00378	Q16719	KYNU			KYNU	13	3.92511	2.52769	5.08664	-1.05959		KYNU_b	12	1	2.10017	1.74345	2.53527	-1.05959
[truncated: 2 more columns]

## Sheet: Tab S8_DynDiff_PSvsNPS
Supplementary Table S8. Statistically there was no difference in the protein dynamics between the groups of patients with different disease courses (PS vs. NPS) with the group sizes and protein panels used here. Neither when persistent (PS) and non-persistent symptoms (NPS) were based on the six-month clinical re-evaluation, nor when symptoms were based on the 12-month re-evaluation.
Difference in dynamics (T2LNBPS-T1LNBPS)-(T2LNBNPS-T1LNBNPS). PS and NPS based on the six-month re-evaluation																	Difference in dynamics (T2LNBPS-T1LNBPS)-(T2LNBNPS-T1LNBNPS). PS and NPS based on the 12-month re-evaluation
	logFC	CI.L	CI.R	AveExpr all	t	P.Value	adj.P.Val	B	Index	Panel_1_2	GeneID	OlinkID	Uniprot ID	Protein				logFC	CI.L	CI.R	AveExpr all	t	P.Value	adj.P.Val	B	Index	Panel_1_2	GeneID	OlinkID	Uniprot ID	Protein
CXCL8	-0.178375	-1.08647	0.729718	8.3381	-0.407665	0.687509	0.99651	-4.73363	1	1	3576	OID00471	P10145	CXCL8			CXCL8	-0.553804	-1.48157	0.373959	8.3381	-1.23875	0.228638	0.49914	-4.54747	1	1	3576	OID00471	P10145	CXCL8
VEGFA	-0.0221597	-0.319509	0.275189	9.57838	-0.154667	0.878512	0.99651	-4.75412	2	1	7422	OID00472	P15692	VEGFA			VEGFA	0.0330825	-0.268424	0.334589	9.57838	0.227701	0.822005	0.897259	-4.75219	2	1	7422	OID00472	P15692	VEGFA
CD8A	-0.0759651	-1.13083	0.978897	7.11585	-0.149458	0.882571	0.99651	-4.75435	3	1	925	OID05124	P01732	CD8A			CD8A	-0.963908	-1.89058	-0.037238	7.11585	-2.15861	0.0421849	0.361776	-4.18222	3	1	925	OID05124	P01732	CD8A
CCL7	-0.340518	-1.73643	1.05539	0.744125	-0.506271	0.617766	0.99651	-4.72077	4	1	6354	OID00474	P80098	CCL7			CCL7	-1.12017	-2.48549	0.245147	0.744125	-1.7026	0.102888	0.440438	-4.37808	4	1	6354	OID00474	P80098	CCL7
CDCP1	0.0632289	-0.282452	0.40891	3.50059	0.379612	0.707919	0.99651	-4.7368	5	1	51744	OID00476	Q9H5V8	CDCP1			CDCP1	-0.146265	-0.509417	0.216887	3.50059	-0.835825	0.412339	0.630396	-4.66002	5	1	51744	OID00476	Q9H5V8	CDCP1
CD244	-0.113072	-0.701925	0.475781	2.35135	-0.398518	0.694138	0.99651	-4.73469	6	1	3574	OID00477	Q9BZW8	CD244			CD244	-0.483283	-1.02184	0.0552793	2.35135	-1.86221	0.0761345	0.440438	-4.31217	6	1	3574	OID00477	Q9BZW8	CD244
IL7	0.121388	-0.188525	0.431301	0.234303	0.812897	0.425096	0.99651	-4.66415	7	1	4982	OID00478	P13232	IL7			IL7	0.140529	-0.180384	0.461441	0.234303	0.908745	0.373442	0.615782	-4.64243	7	1	4982	OID00478	P13232	IL7
TNFRSF11B	-0.300308	-0.714701	0.114085	9.08641	-1.50402	0.146974	0.99651	-4.45636	8	1	7040	OID00479	O00300	TNFRSF11B			TNFRSF11B	-0.284834	-0.722355	0.152688	9.08641	-1.351	0.190579	0.465179	-4.50995	8	1	7040	OID00479	O00300	TNFRSF11B
TGFB1	-0.503061	-1.05652	0.0503941	4.15908	-1.88642	0.0726765	0.99651	-4.30502	9	1	5328	OID00480	P01137	TGFB1			TGFB1	-0.603949	-1.16018	-0.0477172	4.15908	-2.25324	0.0346678	0.361776	-4.13909	9	1	5328	OID00480	P01137	TGFB1
PLAU	0.0386249	-0.294891	0.372141	6.95416	0.240353	0.81231	0.99651	-4.74922	10	1	3569	OID00481	P00749	PLAU			PLAU	-0.179268	-0.493324	0.134789	6.95416	-1.18456	0.24897	0.521492	-4.56469	10	1	3569	OID00481	P00749	PLAU
IL6	-0.248121	-1.85856	1.36232	4.42984	-0.319756	0.752208	0.99651	-4.74281	11	1	27189	OID00482	P05231	IL6			IL6	-0.910526	-2.54671	0.725658	4.42984	-1.15484	0.260681	0.524747	-4.57387	11	1	27189	OID00482	P05231	IL6
CCL2	0.0566143	-0.813983	0.927212	11.8995	0.134961	0.893885	0.99651	-4.75495	12	1	3605	OID00484	P13500	CCL2			CCL2	-0.743089	-1.5901	0.103918	11.8995	-1.82061	0.0824497	0.440438	-4.32966	12	1	3605	OID00484	P13500	CCL2
IL17A	-0.189191	-1.4452	1.06682	1.04033	-0.312613	0.757555	0.99651	-4.74346	13	1	6373	OID00485	Q16552	IL17A			IL17A	-1.04867	-2.24302	0.145677	1.04033	-1.8221	0.0822163	0.440438	-4.32904	13	1	6373	OID00485	Q16552	IL17A
CXCL11	0.544047	-0.924786	2.01288	5.39324	0.768713	0.45034	0.99651	-4.67381	14	1	8312	OID00486	O14625	CXCL11			CXCL11	-0.741886	-2.19598	0.712211	5.39324	-1.05878	0.301312	0.552311	-4.60225	14	1	8312	OID00486	O14625	CXCL11
TNFSF10	-0.184789	-1.16303	0.793455	2.17016	-0.392038	0.698849	0.99651	-4.73542	15	1	53832	OID00488	P50591	TNFSF10			TNFSF10	-0.919589	-1.83307	-0.00610465	2.17016	-2.08908	0.0486162	0.361776	-4.21345	15	1	53832	OID00488	P50591	TNFSF10
IL20RA	-0.0217034	-0.251858	0.208452	0.160454	-0.195708	0.846658	0.99651	-4.75204	16	1	4283	OID00489	Q9UHF4	IL20RA			IL20RA	-0.0381512	-0.279566	0.203264	0.160454	-0.32795	0.746084	0.857634	-4.74406	16	1	4283	OID00489	Q9UHF4	IL20RA
CXCL9	0.964201	-0.595169	2.52357	5.14176	1.28327	0.212918	0.99651	-4.53328	17	1	1473	OID00490	Q07325	CXCL9			CXCL9	-0.169423	-1.83963	1.50078	5.14176	-0.210506	0.835232	0.904407	-4.75329	17	1	1473	OID00490	Q07325	CXCL9
CST5	0.0308126	-0.0885089	0.150134	4.26247	0.535931	0.597451	0.99651	-4.71638	18	1	3560	OID00491	P28325	CST5			CST5	0.0251175	-0.0934169	0.143652	4.26247	0.439739	0.664463	0.817395	-4.73162	18	1	3560	OID00491	P28325	CST5
OSM	0.266604	-0.752738	1.28595	0.55613	0.542808	0.592787	0.99651	-4.71533	19	1	3558	OID00494	P13725	OSM			OSM	-0.64232	-1.64636	0.36172	0.55613	-1.32759	0.198076	0.465179	-4.51798	19	1	3558	OID00494	P13725	OSM
CXCL1	-0.260703	-1.39297	0.871568	6.11852	-0.477855	0.637526	0.99651	-4.72475	20	1	85480	OID00496	P09341	CXCL1			CXCL1	-0.875603	-1.99913	0.247921	6.11852	-1.61729	0.120223	0.440438	-4.41188	20	1	85480	OID00496	P09341	CXCL1
CCL4	-0.0251934	-0.872014	0.821627	3.27382	-0.0617442	0.951331	0.99651	-4.75703	21	1	923	OID00498	P13236	CCL4			CCL4	-0.398236	-1.256	0.459526	3.27382	-0.963468	0.3459	0.582766	-4.62838	21	1	923	OID00498	P13236	CCL4
CD6	-0.279245	-1.14597	0.587485	1.25244	-0.668654	0.510759	0.99651	-4.69384	22	1	4254	OID00499	P30203	CD6			CD6	-0.864783	-1.65239	-0.0771744	1.25244	-2.27856	0.0328755	0.361776	-4.12745	22	1	4254	OID00499	P30203	CD6
KITLG	-0.104491	-0.481506	0.272524	3.95858	-0.575199	0.571066	0.99651	-4.7102	23	1	3606	OID00500	P21583	KITLG			KITLG	-0.300786	-0.641181	0.0396082	3.95858	-1.83374	0.0804085	0.440438	-4.32416	23	1	3606	OID00500	P21583	KITLG
IL18	-0.323821	-1.09743	0.449789	1.92434	-0.868726	0.394493	0.99651	-4.65126	24	1	6504	OID00501	Q14116	IL18			IL18	-0.83499	-1.52317	-0.146811	1.92434	-2.51793	0.0196785	0.361776	-4.01555	24	1	6504	OID00501	Q14116	IL18
TGFA	-0.001878	-0.237145	0.233389	5.6774	-0.0165666	0.986934	0.99651	-4.75755	25	1	6357	OID00503	P01135	TGFA			TGFA	0.0643912	-0.173332	0.302114	5.6774	0.562107	0.579789	0.774718	-4.71399	25	1	6357	OID00503	P01135	TGFA
CCL13	0.238583	-0.734957	1.21212	6.19696	0.50861	0.616152	0.99651	-4.72043	26	1	6356	OID00504	Q99616	CCL13			CCL13	-0.291392	-1.27158	0.688796	6.19696	-0.616925	0.543687	0.732795	-4.70476	26	1	6356	OID00504	Q99616	CCL13
CCL11	-0.0265743	-0.440519	0.38737	0.873896	-0.133235	0.895234	0.99651	-4.75501	27	1	8740	OID00505	P51671	CCL11			CCL11	-0.50375	-0.868152	-0.139348	0.873896	-2.86878	0.00898419	0.361776	-3.84798	27	1	8740	OID00505	P51671	CCL11
TNFSF14	0.26969	-0.218661	0.758041	1.63647	1.14613	0.26421	0.99651	-4.57642	28	1	8074	OID00506	O43557	TNFSF14			TNFSF14	-0.273291	-0.72474	0.178158	1.63647	-1.25626	0.222343	0.49914	-4.54178	28	1	8074	OID00506	O43557	TNFSF14
FGF5	-0.0842594	-0.367549	0.19903	2.83754	-0.617288	0.543461	0.99651	-4.70312	29	1	4312	OID00509	P12034	FGF5			FGF5	0.110127	-0.183429	0.403684	2.83754	0.778516	0.44465	0.656388	-4.67292	29	1	4312	OID00509	P12034	FGF5
MMP1	-0.300623	-0.933121	0.331875	3.30668	-0.986422	0.334785	0.99651	-4.62165	30	1	3977	OID00510	P03956	MMP1			MMP1	-0.658931	-1.25695	-0.0609151	3.30668	-2.2866	0.032324	0.361776	-4.12374	30	1	3977	OID00510	P03956	MMP1
LIFR	0.00951657	-0.22262	0.241653	3.33342	0.0850819	0.932975	0.99651	-4.75654	31	1	26291	OID00511	P42702	LIFR			LIFR	0.0686725	-0.154422	0.291767	3.33342	0.638789	0.529628	0.732795	-4.70085	31	1	26291	OID00511	P42702	LIFR
FGF21	-0.249689	-0.830504	0.331125	0.75302	-0.8922	0.382062	0.99651	-4.64562	32	1	6363	OID00512	Q9NSA1	FGF21			FGF21	-0.631733	-1.18114	-0.0823272	0.75302	-2.38618	0.0261652	0.361776	-4.0775	32	1	6363	OID00512	Q9NSA1	FGF21
CCL19	-0.688795	-1.76155	0.383962	8.81858	-1.33256	0.196483	0.99651	-4.51687	33	1	3601	OID00513	Q99731	CCL19			CCL19	-1.22945	-2.2355	-0.223396	8.81858	-2.53602	0.0189151	0.361776	-4.00699	33	1	3601	OID00513	Q99731	CCL19
IL10RB	-0.054922	-0.516808	0.406964	2.20039	-0.246781	0.807395	0.99651	-4.74877	34	1	58985	OID00515	Q08334	IL10RB			IL10RB	-0.342584	-0.779994	0.0948268	2.20039	-1.62533	0.118492	0.440438	-4.40875	34	1	58985	OID00515	Q08334	IL10RB
IL18R1	-0.408204	-1.11085	0.29444	3.40562	-1.20571	0.240898	0.99651	-4.55814	35	1	29126	OID00517	Q13478	IL18R1			IL18R1	-0.840639	-1.41536	-0.265915	3.40562	-3.03538	0.00612508	0.361776	-3.76799	35	1	29126	OID00517	Q13478	IL18R1
CD274	-0.0517643	-0.546342	0.442813	5.13257	-0.217218	0.830065	0.99651	-4.75075	36	1	6374	OID00518	Q9NZQ7	CD274			CD274	-0.449339	-0.900246	0.00156879	5.13257	-2.068	0.0507343	0.361776	-4.22284	36	1	6374	OID00518	Q9NZQ7	CD274
CXCL5	0.176551	-0.327063	0.680165	4.23149	0.727565	0.474648	0.99651	-4.68236	37	1	3082	OID00520	P42830	CXCL5			CXCL5	-0.390758	-0.881362	0.0998469	4.23149	-1.65287	0.112716	0.440438	-4.39791	37	1	3082	OID00520	P42830	CXCL5
HGF	-0.0475854	-0.3995	0.304329	7.94964	-0.280631	0.781648	0.99651	-4.74619	38	1	11009	OID00522	P14210	HGF			HGF	-0.260443	-0.592464	0.0715787	7.94964	-1.62783	0.117957	0.440438	-4.40777	38	1	11009	OID00522	P14210	HGF
IL12B	0.522739	-0.903404	1.94888	3.24878	0.760714	0.455005	0.99651	-4.6755	39	1	3596	OID00523	P29460	IL12B			IL12B	0.0620937	-1.4149	1.53908	3.24878	0.0872436	0.931276	0.947768	-4.75866	39	1	3596	OID00523	P29460	IL12B
MMP10	-0.0272983	-0.517571	0.462974	3.6257	-0.115557	0.909065	0.99651	-4.75565	40	1	7124	OID00527	P09238	MMP10			MMP10	-0.374167	-0.850751	0.102416	3.6257	-1.62926	0.117653	0.440438	-4.40721	40	1	7124	OID00527	P09238	MMP10
IL10	-0.175504	-1.74994	1.39893	2.82251	-0.231346	0.819211	0.99651	-4.74984	41	1	6368	OID00528	P22301	IL10			IL10	-1.11946	-2.66577	0.426858	2.82251	-1.50235	0.147381	0.465179	-4.45568	41	1	6368	OID00528	P22301	IL10
TNF	-0.0294551	-1.38761	1.3287	1.11768	-0.0450103	0.96451	0.99651	-4.75729	42	1	921	OID05548	P01375	TNF			TNF	-0.937415	-2.25191	0.377077	1.11768	-1.47992	0.153231	0.465179	-4.46397	42	1	921	OID05548	P01375	TNF
CCL23	-0.288045	-1.46059	0.884503	3.13857	-0.509835	0.615308	0.99651	-4.72026	43	1	6348	OID00530	P55773	CCL23			CCL23	-1.13869	-2.24511	-0.0322793	3.13857	-2.13576	0.0442083	0.361776	-4.19253	43	1	6348	OID00530	P55773	CCL23
CD5	-0.60966	-1.81303	0.59371	3.06442	-1.05145	0.304607	0.99651	-4.60391	44	1	2323	OID00531	P06127	CD5			CD5	-1.33338	-2.419	-0.247758	3.06442	-2.54882	0.018392	0.361776	-4.00092	44	1	2323	OID00531	P06127	CD5
CCL3	-0.0990169	-1.22382	1.02578	3.92367	-0.182698	0.856729	0.99651	-4.75275	45	1	6372	OID00532	P10147	CCL3			CCL3	-0.742971	-1.84595	0.360006	3.92367	-1.39788	0.17624	0.465179	-4.49358	45	1	6372	OID00532	P10147	CCL3
FLT3LG	0.00771343	-0.423022	0.438448	7.96329	0.0371653	0.970693	0.99651	-4.75739	46	1	3627	OID00533	P49771	FLT3LG			FLT3LG	-0.354409	-0.75957	0.0507524	7.96329	-1.81526	0.0832935	0.440438	-4.33189	46	1	3627	OID00533	P49771	FLT3LG
CXCL6	0.0985734	-1.20071	1.39786	4.72392	0.157454	0.876341	0.99651	-4.75399	47	1	1978	OID00534	P80162	CXCL6			CXCL6	-0.862836	-2.16472	0.439043	4.72392	-1.37537	0.183012	0.465179	-4.50149	47	1	1978	OID00534	P80162	CXCL6
CXCL10	-0.0672086	-1.43799	1.30357	11.2067	-0.101755	0.919884	0.99651	-4.75608	48	1	50604	OID00535	P02778	CXCL10			CXCL10	-0.350884	-1.75694	1.05518	11.2067	-0.517872	0.609773	0.785041	-4.72084	48	1	50604	OID00535	P02778	CXCL10
EIF4EBP1	-0.32295	-1.41584	0.769942	2.90012	-0.613278	0.54606	0.99651	-4.70382	49	1	22933	OID00536	Q13541	EIF4EBP1			EIF4EBP1	-0.91368	-1.98388	0.156519	2.90012	-1.77171	0.0904495	0.440438	-4.34995	49	1	22933	OID00536	Q13541	EIF4EBP1
SIRT2	-0.111283	-0.403873	0.181306	1.3996	-0.789354	0.438435	0.99651	-4.66936	50	1	92737	OID00538	Q8IXJ6	SIRT2			SIRT2	-0.277697	-0.557171	0.00177642	1.3996	-2.06203	0.0513488	0.361776	-4.22549	50	1	92737	OID00538	Q8IXJ6	SIRT2
CCL28	0.0664334	-0.278069	0.410935	0.465296	0.400216	0.692905	0.99651	-4.73449	51	1	6283	OID00539	Q9NRJ3	CCL28			CCL28	-0.136726	-0.480412	0.20696	0.465296	-0.825569	0.41801	0.630396	-4.66239	51	1	6283	OID00539	Q9NRJ3	CCL28
DNER	0.0273609	-0.10819	0.162912	9.9481	0.418917	0.679389	0.99651	-4.7323	52	1	958	OID01213	Q8NFT8	DNER			DNER	0.0076425	-0.123476	0.138761	9.9481	0.120958	0.904834	0.94763	-4.75763	52	1	958	OID01213	Q8NFT8	DNER
CD40	-0.0237974	-0.544737	0.497142	9.1392	-0.0948075	0.925337	0.99651	-4.75628	53	1	3458	OID00542	P25942	CD40			CD40	-0.335039	-0.836389	0.166311	9.1392	-1.38681	0.179545	0.465179	-4.49748	53	1	3458	OID00542	P25942	CD40
IFNG	0.837635	-1.65659	3.33186	4.45296	0.696979	0.493207	0.99651	-4.68843	54	1	3565	OID05547	P01579	IFNG			IFNG	-0.793195	-3.3768	1.79041	4.45296	-0.637114	0.530698	0.732795	-4.70116	54	1	3565	OID05547	P01579	IFNG
FGF19	0.038274	-0.359712	0.43626	4.67092	0.199589	0.843658	0.99651	-4.75182	55	1	3976	OID00545	O95750	FGF19			FGF19	-0.12309	-0.511629	0.265449	4.67092	-0.657433	0.517798	0.732795	-4.69742	55	1	3976	OID00545	O95750	FGF19
LIF	0.004252	-1.23973	1.24824	1.21595	0.00709378	0.994405	0.99651	-4.75758	56	1	6355	OID00547	P15018	LIF			LIF	-1.24031	-2.39059	-0.0900209	1.21595	-2.23762	0.0358177	0.361776	-4.14626	56	1	6355	OID00547	P15018	LIF
CCL8	0.0795526	-1.61506	1.77416	7.07367	0.0974282	0.92328	0.99651	-4.75621	57	1	6370	OID00549	P80075	CCL8			CCL8	-1.38328	-3.00987	0.243318	7.07367	-1.76479	0.0916342	0.440438	-4.35279	57	1	6370	OID00549	P80075	CCL8
CASP8	0.0469509	-0.426148	0.52005	-0.0828775	0.205964	0.838737	0.99651	-4.75144	58	1	6376	OID00550	Q14790	CASP8			CASP8	-0.37446	-0.830097	0.0811766	-0.0828775	-1.70549	0.10234	0.440438	-4.37691	58	1	6376	OID00550	Q14790	CASP8
CCL25	-0.264032	-0.742254	0.21419	1.18394	-1.14585	0.264323	0.99651	-4.5765	59	1	3604	OID00551	O15444	CCL25			CCL25	-0.65249	-1.06169	-0.243295	1.18394	-3.30907	0.00322644	0.361776	-3.63732	59	1	3604	OID00551	O15444	CCL25
CX3CL1	-0.141727	-0.441423	0.157968	2.89244	-0.98146	0.33717	0.99651	-4.62296	60	1	4908	OID00552	P78423	CX3CL1			CX3CL1	-0.103303	-0.416303	0.209698	2.89244	-0.684902	0.500638	0.718508	-4.6922	60	1	4908	OID00552	P78423	CX3CL1
TNFRSF9	-0.0448763	-1.03039	0.940639	3.79884	-0.0945047	0.925574	0.99651	-4.75629	61	1	8742	OID00553	Q07011	TNFRSF9			TNFRSF9	-0.625791	-1.58339	0.331808	3.79884	-1.35615	0.188959	0.465179	-4.50817	61	1	8742	OID00553	Q07011	TNFRSF9
TNFSF12	0.0202357	-0.262831	0.303302	9.65006	0.148365	0.883423	0.99651	-4.7544	62	1	6817	OID00555	O43508	TNFSF12			TNFSF12	0.179555	-0.10088	0.45999	9.65006	1.3287	0.197714	0.465179	-4.5176	62	1	6817	OID00555	O43508	TNFSF12
CCL20	-0.379849	-1.15422	0.394519	0.698255	-1.01804	0.319864	0.99651	-4.61314	63	1	10617	OID00556	P78556	CCL20			CCL20	-0.580131	-1.35825	0.197988	0.698255	-1.54719	0.136241	0.449305	-4.43884	63	1	10617	OID00556	P78556	CCL20
STAMBP	-0.23277	-0.707227	0.241687	0.6523	-1.01819	0.319792	0.99651	-4.6131	64	1	100	OID00558	O95630	STAMBP			STAMBP	-0.524606	-0.957839	-0.0913738	0.6523	-2.5129	0.0198956	0.361776	-4.01793	64	1	100	OID00558	O95630	STAMBP
ADA	0.0165694	-0.632205	0.665344	4.63206	0.0530046	0.958213	0.99651	-4.75718	65	1	1435	OID00560	P00813	ADA			ADA	-0.27036	-0.930873	0.390153	4.63206	-0.849423	0.404896	0.630396	-4.65684	65	1	1435	OID00560	P00813	ADA
LTA	0.339327	-0.611473	1.29013	3.33775	0.740678	0.466819	0.99651	-4.67968	66	1	64802	OID00561	P01374	LTA			LTA	-0.572682	-1.46726	0.321891	3.33775	-1.3285	0.19778	0.465179	-4.51767	66	1	64802	OID00561	P01374	LTA
CSF1	-0.0488191	-0.314337	0.216699	8.51634	-0.381589	0.706472	0.99651	-4.73658	67	1	8828	OID00562	P09603	CSF1			CSF1	-0.211146	-0.445992	0.0236995	8.51634	-1.8658	0.0756106	0.440438	-4.31066	67	1	8828	OID00562	P09603	CSF1
NMNAT1	-1.01664	-2.42472	0.391449	2.20156	-1.49843	0.148412	0.99651	-4.45841	68	2	4137	OID00287	Q9HAN9	NMNAT1			NMNAT1	-1.51048	-2.90027	-0.120679	2.20156	-2.25541	0.0345108	0.361776	-4.1381	68	2	4137	OID00287	Q9HAN9	NMNAT1
NRP2	0.0318797	-0.313885	0.377644	2.86491	0.191352	0.850027	0.99651	-4.75228	69	2	57863	OID00288	O60462	NRP2			NRP2	-0.0851175	-0.428295	0.25806	2.86491	-0.514711	0.611945	0.785041	-4.72131	69	2	57863	OID00288	O60462	NRP2
MAPT	-0.199048	-0.634083	0.235987	3.45771	-0.949584	0.352768	0.99651	-4.63127	70	2	2668	OID05024	P10636	MAPT			MAPT	0.085415	-0.374398	0.545228	3.45771	0.385493	0.703615	0.832522	-4.7381	70	2	2668	OID05024	P10636	MAPT
CADM3	0.0145451	-0.109551	0.138641	7.52811	0.243254	0.810091	0.99651	-4.74902	71	2	8633	OID00290	Q8N126	CADM3			CADM3	0.01568	-0.110892	0.142252	7.52811	0.257082	0.799531	0.891563	-4.75011	71	2	8633	OID00290	Q8N126	CADM3
UNC5C	-0.0746329	-0.402641	0.253376	4.94817	-0.47222	0.641478	0.99651	-4.72551	72	2	27180	OID00292	O95185	UNC5C			UNC5C	-0.016045	-0.345069	0.312979	4.94817	-0.101199	0.92032	0.947768	-4.75828	72	2	27180	OID00292	O95185	UNC5C
VWC2	-0.0964271	-0.374445	0.181591	5.18983	-0.719824	0.479306	0.99651	-4.68392	73	2	10871	OID00293	Q2TAL6	VWC2			VWC2	0.0201812	-0.272965	0.313328	5.18983	0.142865	0.887711	0.942433	-4.75679	73	2	10871	OID00293	Q2TAL6	VWC2
SIGLEC9	-0.01359	-0.63212	0.60494	4.38928	-0.0455993	0.964046	0.99651	-4.75728	74	2	7430	OID00294	Q9Y336	SIGLEC9			SIGLEC9	-0.371359	-0.990385	0.247667	4.38928	-1.24494	0.226397	0.49914	-4.54547	74	2	7430	OID00294	Q9Y336	SIGLEC9
CD300C	-0.122828	-0.761756	0.5161	4.62493	-0.398975	0.693806	0.99651	-4.73463	75	2	64094	OID00295	Q08708	CD300C			CD300C	-0.349428	-0.971713	0.272858	4.62493	-1.16528	0.256522	0.523171	-4.57066	75	2	64094	OID00295	Q08708	CD300C
EZR	-0.533446	-1.35478	0.287888	3.1329	-1.34794	0.191565	0.99651	-4.51166	76	2	4681	OID00296	P15311	EZR			EZR	-0.983468	-1.73572	-0.231211	3.1329	-2.71305	0.0127771	0.361776	-3.92266	76	2	4681	OID00296	P15311	EZR
SMOC2	-0.199591	-0.657922	0.258741	5.18731	-0.903775	0.376027	0.99651	-4.64279	77	2	1945	OID00297	Q9H3U7	SMOC2			SMOC2	-0.334383	-0.788254	0.119489	5.18731	-1.52888	0.140703	0.454354	-4.44576	77	2	1945	OID00297	Q9H3U7	SMOC2
NBL1	0.0985654	-0.147666	0.344797	5.76922	0.83077	0.415141	0.99651	-4.66011	78	2	950	OID00298	P41271	NBL1			NBL1	0.188719	-0.0547527	0.43219	5.76922	1.60853	0.122134	0.440438	-4.41529	78	2	950	OID00298	P41271	NBL1
EFNA4	-0.0650731	-0.674047	0.543901	3.06854	-0.22177	0.826564	0.99651	-4.75046	79	2	1463	OID00299	P52798	EFNA4			EFNA4	-0.409345	-0.998491	0.179801	3.06854	-1.44188	0.163576	0.465179	-4.47785	79	2	1463	OID00299	P52798	EFNA4
SCARB2	-0.132836	-0.576028	0.310356	5.69725	-0.622049	0.540383	0.99651	-4.70229	80	2	283659	OID00300	Q14108	SCARB2			SCARB2	-0.212822	-0.657183	0.231538	5.69725	-0.993906	0.331194	0.567587	-4.62026	80	2	283659	OID00300	Q14108	SCARB2
NCAN	0.0484034	-0.0780437	0.174851	8.88551	0.794451	0.435526	0.99651	-4.66824	81	2	6092	OID00301	O14594	NCAN			NCAN	0.0701312	-0.0547458	0.195008	8.88551	1.16545	0.256457	0.523171	-4.57061	81	2	6092	OID00301	O14594	NCAN
PRTG	-0.0857306	-0.329877	0.158416	4.77816	-0.72876	0.473932	0.99651	-4.68212	82	2	56253	OID00302	Q2VWP7	PRTG			PRTG	-0.181901	-0.403921	0.0401186	4.77816	-1.70023	0.103341	0.440438	-4.37903	82	2	56253	OID00302	Q2VWP7	PRTG
ROBO2	-0.0778546	-0.466503	0.310794	6.67998	-0.415745	0.681674	0.99651	-4.73268	83	2	56963	OID00303	Q9HCK4	ROBO2			ROBO2	0.0453512	-0.337124	0.427826	6.67998	0.246065	0.807939	0.892806	-4.75092	83	2	56963	OID00303	Q9HCK4	ROBO2
CRTAM	0.0867257	-0.637641	0.811092	1.49956	0.248479	0.806098	0.99651	-4.74865	84	2	5365	OID00304	O95727	CRTAM			CRTAM	-0.40629	-1.10507	0.292486	1.49956	-1.20659	0.240545	0.517839	-4.55776	84	2	5365	OID00304	O95727	CRTAM
RGMA	-0.00598114	-0.184735	0.172773	9.25231	-0.0694431	0.945272	0.99651	-4.75689	85	2	1358	OID00305	Q96B86	RGMA			RGMA	0.0274762	-0.147022	0.201974	9.25231	0.326761	0.746971	0.857634	-4.74418	85	2	1358	OID00305	Q96B86	RGMA
PLXNB3	-0.0409343	-0.317779	0.235911	5.88399	-0.306867	0.761867	0.99651	-4.74397	86	2	952	OID00306	Q9ULL4	PLXNB3			PLXNB3	0.015605	-0.244043	0.275253	5.88399	0.124722	0.901889	0.94763	-4.7575	86	2	952	OID00306	Q9ULL4	PLXNB3
CPA2	0.0379109	-0.548156	0.623978	4.19529	0.134251	0.89444	0.99651	-4.75497	87	2	6609	OID00307	P48052	CPA2			CPA2	-0.291126	-0.888908	0.306655	4.19529	-1.01065	0.323291	0.563034	-4.61571	87	2	6609	OID00307	P48052	CPA2
CD38	-0.0819074	-0.470863	0.307048	6.51496	-0.437042	0.666394	0.99651	-4.73008	88	2	4481	OID00308	P28907	CD38			CD38	-0.195348	-0.594189	0.203494	6.51496	-1.01641	0.320602	0.563034	-4.61412	88	2	4481	OID00308	P28907	CD38
SMPD1	-0.0483006	-0.292015	0.195414	4.14017	-0.411311	0.684874	0.99651	-4.7332	89	2	4043	OID00309	P17405	SMPD1			SMPD1	-0.186344	-0.428717	0.0560296	4.14017	-1.59549	0.125028	0.440438	-4.42035	89	2	4043	OID00309	P17405	SMPD1
MSR1	-0.0272583	-0.751324	0.696808	4.16956	-0.0781304	0.938439	0.99651	-4.7567	90	2	2487	OID00310	P21757	MSR1			MSR1	-0.416094	-1.10331	0.27112	4.16956	-1.2565	0.222258	0.49914	-4.5417	90	2	2487	OID00310	P21757	MSR1
LRPAP1	-0.201966	-0.543145	0.139213	6.30472	-1.22856	0.232379	0.99651	-4.55094	91	2	2051	OID00311	P30533	LRPAP1			LRPAP1	-0.142144	-0.497538	0.213251	6.30472	-0.830004	0.415551	0.630396	-4.66137	91	2	2051	OID00311	P30533	LRPAP1
FRZB	0.064636	-0.0974044	0.226676	3.64382	0.827849	0.416758	0.99651	-4.66078	92	2	285704	OID00312	Q92765	FRZB			FRZB	0.0714512	-0.0947566	0.237659	3.64382	0.892116	0.382091	0.616918	-4.64655	92	2	285704	OID00312	Q92765	FRZB
EPHB6	-0.0100074	-0.446324	0.42631	5.24499	-0.0476015	0.962469	0.99651	-4.75726	93	2	6614	OID00313	O15197	EPHB6			EPHB6	0.0949187	-0.368808	0.558645	5.24499	0.424769	0.675176	0.824034	-4.73349	93	2	6614	OID00313	O15197	EPHB6
RGMB	0.00611914	-0.227295	0.239534	8.92911	0.054408	0.957107	0.99651	-4.75716	94	2	53942	OID00314	Q6NW40	RGMB			RGMB	0.0507112	-0.178023	0.279445	8.92911	0.460083	0.650021	0.806026	-4.72898	94	2	53942	OID00314	Q6NW40	RGMB
SIGLEC1	-0.293892	-1.24618	0.6584	2.89443	-0.640497	0.528548	0.99651	-4.69901	95	2	53616	OID00315	Q9BZZ2	SIGLEC1			SIGLEC1	-0.90046	-1.78629	-0.0146312	2.89443	-2.10949	0.0466425	0.361776	-4.20432	95	2	53616	OID00315	Q9BZZ2	SIGLEC1
CNTN5	-0.0613151	-0.429404	0.306774	7.41904	-0.345712	0.732884	0.99651	-4.74033	96	2	51266	OID00316	O94779	CNTN5			CNTN5	0.053695	-0.32611	0.4335	7.41904	0.293384	0.772009	0.871108	-4.74719	96	2	51266	OID00316	O94779	CNTN5
ADAM22	0.003434	-0.178572	0.18544	7.96287	0.0391574	0.969122	0.99651	-4.75736	97	2	8745	OID00317	Q9P0K1	ADAM22			ADAM22	0.0561725	-0.132563	0.244908	7.96287	0.617638	0.543225	0.732795	-4.70463	97	2	8745	OID00317	Q9P0K1	ADAM22
CLEC1B	0.0781706	-0.526164	0.682506	1.08444	0.268451	0.790885	0.99651	-4.74716	98	2	4148	OID00318	Q9P126	CLEC1B			CLEC1B	-0.415751	-0.969343	0.13784	1.08444	-1.5585	0.133542	0.449305	-4.43455	98	2	4148	OID00318	Q9P126	CLEC1B
ADAM23	-0.0118914	-0.227175	0.203392	3.92683	-0.114637	0.909786	0.99651	-4.75568	99	2	284654	OID00319	O75077	ADAM23			ADAM23	-0.0209713	-0.234268	0.192326	3.92683	-0.204034	0.840223	0.904407	-4.75368	99	2	284654	OID00319	O75077	ADAM23
MATN3	-0.190152	-0.684031	0.303727	10.6793	-0.799061	0.432905	0.99651	-4.66723	100	2	3029	OID00320	O15232	MATN3			MATN3	-0.400271	-0.868654	0.0681118	10.6793	-1.77344	0.0901556	0.440438	-4.34923	100	2	3029	OID00320	O15232	MATN3
RSPO1	0.0411974	-0.183012	0.265406	1.6938	0.381344	0.706652	0.99651	-4.73661	101	2	56925	OID00321	Q2MKA7	RSPO1			RSPO1	0.092485	-0.127467	0.312437	1.6938	0.872581	0.39242	0.627062	-4.65131	101	2	56925	OID00321	Q2MKA7	RSPO1
LGALS8	-0.238879	-0.573888	0.09613	4.74267	-1.47986	0.153266	0.99651	-4.46519	102	2	143903	OID00324	O00214	LGALS8			LGALS8	-0.272494	-0.611623	0.0666356	4.74267	-1.66746	0.109755	0.440438	-4.39213	102	2	143903	OID00324	O00214	LGALS8
BCAN	0.0430926	-0.104428	0.190613	10.4083	0.606249	0.550632	0.99651	-4.70502	103	2	4311	OID00325	Q96GW7	BCAN			BCAN	0.0713988	-0.07832	0.221117	10.4083	0.989641	0.333229	0.567587	-4.62142	103	2	4311	OID00325	Q96GW7	BCAN
LAYN	-0.05263	-0.431006	0.325746	9.22633	-0.288675	0.775566	0.99651	-4.74553	104	2	2660	OID00326	Q6UX15	LAYN			LAYN	-0.0192588	-0.394466	0.355949	9.22633	-0.106517	0.916148	0.947768	-4.75812	104	2	2660	OID00326	Q6UX15	LAYN
MME	-0.00877286	-0.2324	0.214855	1.41591	-0.0814171	0.935856	0.99651	-4.75662	105	2	7070	OID00327	P08473	MME			MME	-0.0573188	-0.289002	0.174365	1.41591	-0.51341	0.612839	0.785041	-4.7215	105	2	7070	OID00327	P08473	MME
MSTN	0.0105234	-0.208397	0.229444	2.97916	0.0997633	0.921447	0.99651	-4.75614	106	2	117166	OID00328	O14793	MSTN			MSTN	-0.0546963	-0.264874	0.155482	2.97916	-0.540049	0.594649	0.782569	-4.71747	106	2	117166	OID00328	O14793	MSTN
THY1	0.083488	-0.0675665	0.234542	11.143	1.14707	0.263828	0.99651	-4.57613	107	2	80975	OID00329	P04216	THY1			THY1	0.0871562	-0.0708589	0.245171	11.143	1.14462	0.264801	0.526207	-4.57698	107	2	80975	OID00329	P04216	THY1
WFIKKN1	-0.00588086	-0.354433	0.342672	0.800478	-0.0350165	0.972386	0.99651	-4.75741	108	2	1001	OID00330	Q96NZ8	WFIKKN1			WFIKKN1	-0.0667838	-0.41789	0.284323	0.800478	-0.394725	0.696888	0.832522	-4.73706	108	2	1001	OID00330	Q96NZ8	WFIKKN1
TMPRSS5	0.00490114	-0.454375	0.464178	7.85089	0.0221474	0.982533	0.99651	-4.75752	109	2	2674	OID00331	Q9H3S3	TMPRSS5			TMPRSS5	-0.109204	-0.593268	0.374861	7.85089	-0.468164	0.644324	0.805405	-4.72789	109	2	2674	OID00331	Q9H3S3	TMPRSS5
CDH3	-0.0227174	-0.187603	0.142168	4.47053	-0.285941	0.777632	0.99651	-4.74576	110	2	1438	OID00332	P22223	CDH3			CDH3	-0.00605125	-0.175654	0.163551	4.47053	-0.0740416	0.941654	0.947768	-4.75898	110	2	1438	OID00332	P22223	CDH3
GFRA1	-0.0838163	-0.406477	0.238845	6.62726	-0.539116	0.595289	0.99651	-4.71589	111	2	4803	OID00333	P56159	GFRA1			GFRA1	-0.108696	-0.428603	0.21121	6.62726	-0.705107	0.488224	0.707241	-4.68823	111	2	4803	OID00333	P56159	GFRA1
CSF2RA	-0.453836	-1.53055	0.622878	6.36563	-0.87478	0.391262	0.99651	-4.64982	112	2	286133	OID00334	P15509	CSF2RA			CSF2RA	-0.981948	-1.95751	-0.00638969	6.36563	-2.08881	0.0486435	0.361776	-4.21357	112	2	286133	OID00334	P15509	CSF2RA
NGF	-0.116531	-0.41701	0.183948	3.07545	-0.804874	0.429613	0.99651	-4.66594	113	2	4345	OID00335	P01138	NGF			NGF	-0.199545	-0.479576	0.0804857	3.07545	-1.47876	0.153537	0.465179	-4.4644	113	2	4345	OID00335	P01138	NGF
SCARA5	-0.202081	-0.625154	0.220992	3.75679	-0.991311	0.332447	0.99651	-4.62034	114	2	4915	OID00336	Q6ZMJ2	SCARA5			SCARA5	-0.254029	-0.635408	0.127351	3.75679	-1.38226	0.18092	0.465179	-4.49908	114	2	4915	OID00336	Q6ZMJ2	SCARA5
CD200	-0.0307271	-0.298337	0.236883	10.2326	-0.238297	0.813884	0.99651	-4.74937	115	2	3001	OID00337	P41217	CD200			CD200	0.0490975	-0.214657	0.312852	10.2326	0.386298	0.703028	0.832522	-4.73801	115	2	3001	OID00337	P41217	CD200
NTRK2	-0.0575057	-0.283391	0.168379	6.82288	-0.528352	0.602611	0.99651	-4.71753	116	2	1440	OID00338	Q16620	NTRK2			NTRK2	0.0820762	-0.144524	0.308677	6.82288	0.751657	0.460312	0.673097	-4.67868	116	2	1440	OID00338	Q16620	NTRK2
GZMA	0.331789	-0.322993	0.986572	5.29826	1.05163	0.304524	0.99651	-4.60386	117	2	374946	OID00339	P12544	GZMA			GZMA	-0.32224	-0.974004	0.329524	5.29826	-1.02601	0.316159	0.563034	-4.61147	117	2	374946	OID00339	P12544	GZMA
CSF3	-0.597435	-1.90511	0.71024	0.446652	-0.94818	0.353466	0.99651	-4.63163	118	2	91179	OID00340	P09919	CSF3			CSF3	-0.776006	-2.1243	0.572285	0.446652	-1.19439	0.245186	0.5206	-4.56161	118	2	91179	OID00340	P09919	CSF3
DRAXIN	0.064072	-0.148715	0.276859	8.98816	0.624918	0.538534	0.99651	-4.70179	119	2	2676	OID00341	Q8NBI3	DRAXIN			DRAXIN	0.0195137	-0.205643	0.244671	8.98816	0.179853	0.858932	0.918169	-4.75504	119	2	2676	OID00341	Q8NBI3	DRAXIN
SCARF2	-0.0811991	-0.561759	0.399361	2.25736	-0.350674	0.72921	0.99651	-4.73983	120	2	5817	OID00342	Q96GP6	SCARF2			SCARF2	-0.347979	-0.800386	0.104428	2.25736	-1.5962	0.124869	0.440438	-4.42008	120	2	5817	OID00342	Q96GP6	SCARF2
GFRA3	-0.0256431	-0.371178	0.319892	5.63162	-0.154021	0.879015	0.99651	-4.75415	121	2	51330	OID00343	O60609	GFRA3			GFRA3	-0.107576	-0.465955	0.250802	5.63162	-0.622928	0.539807	0.732795	-4.7037	121	2	51330	OID00343	O60609	GFRA3
PVR	-0.15878	-0.450264	0.132703	5.38412	-1.13053	0.270579	0.99651	-4.58108	122	2	94	OID00344	P15151	PVR			PVR	-0.14926	-0.44374	0.14522	5.38412	-1.05184	0.304414	0.552311	-4.60423	122	2	94	OID00344	P15151	PVR
TNFRSF12A	-0.305627	-0.808711	0.197456	4.67203	-1.26082	0.220747	0.99651	-4.5406	123	2	23768	OID00345	Q9NP84	TNFRSF12A			TNFRSF12A	-0.528924	-1.01737	-0.0404812	4.67203	-2.24721	0.0351081	0.361776	-4.14186	123	2	23768	OID00345	Q9NP84	TNFRSF12A
ACVRL1	-0.153036	-0.583384	0.277311	6.22378	-0.738031	0.468393	0.99651	-4.68022	124	2	1368	OID00346	P37023	ACVRL1			ACVRL1	-0.274685	-0.683379	0.134009	6.22378	-1.39476	0.177166	0.465179	-4.49468	124	2	1368	OID00346	P37023	ACVRL1
FLRT2	-0.121837	-0.427841	0.184167	4.7123	-0.826326	0.417602	0.99651	-4.66112	125	2	10462	OID00347	O43155	FLRT2			FLRT2	-0.205868	-0.499158	0.0874235	4.7123	-1.45664	0.159497	0.465179	-4.47249	125	2	10462	OID00347	O43155	FLRT2
CPM	0.060664	-0.400912	0.52224	6.90224	0.272764	0.78761	0.99651	-4.74682	126	2	2262	OID00348	P14384	CPM			CPM	0.120486	-0.343912	0.584884	6.90224	0.538407	0.595762	0.782569	-4.71772	126	2	2262	OID00348	P14384	CPM
CLEC10A	0.196826	-0.9121	1.30575	-0.0503329	0.368366	0.716165	0.99651	-4.738	127	2	652	OID00349	Q8IUN9	CLEC10A			CLEC10A	-0.747415	-1.81874	0.323914	-0.0503329	-1.44778	0.161936	0.465179	-4.47571	127	2	652	OID00349	Q8IUN9	CLEC10A
GPC5	-0.06138	-0.316008	0.193248	6.35394	-0.500289	0.621902	0.99651	-4.72163	128	2	79368	OID00350	P78333	GPC5			GPC5	0.0606637	-0.204118	0.325445	6.35394	0.47545	0.639205	0.805405	-4.7269	128	2	79368	OID00350	P78333	GPC5
BMP4	-0.121279	-0.515963	0.273405	1.31838	-0.637728	0.530315	0.99651	-4.69951	129	2	266727	OID00351	P12644	BMP4			BMP4	-0.296783	-0.693324	0.0997592	1.31838	-1.55315	0.134814	0.449305	-4.43658	129	2	266727	OID00351	P12644	BMP4
FCRL2	-0.129909	-0.939984	0.680167	1.35482	-0.332822	0.742459	0.99651	-4.74158	130	2	3568	OID00352	Q96LA5	FCRL2			FCRL2	-0.41058	-1.22412	0.402957	1.35482	-1.04733	0.306443	0.552311	-4.6055	130	2	3568	OID00352	Q96LA5	FCRL2
MDGA1	-0.131544	-0.583871	0.320782	7.69587	-0.603559	0.552387	0.99651	-4.70548	131	2	5156	OID00353	Q8NFP4	MDGA1			MDGA1	0.117734	-0.370963	0.606431	7.69587	0.499948	0.622131	0.790412	-4.72346	131	2	5156	OID00353	Q8NFP4	MDGA1
PDGFRA	0.00694714	-0.273943	0.287837	4.22933	0.0513299	0.959532	0.99651	-4.7572	132	2	1004	OID00355	P16234	PDGFRA			PDGFRA	0.088515	-0.199396	0.376426	4.22933	0.638002	0.53013	0.732795	-4.70099	132	2	1004	OID00355	P16234	PDGFRA
CTSC	-0.001228	-0.577175	0.574719	5.17166	-0.00442503	0.99651	0.99651	-4.75758	133	2	780	OID00356	P53634	CTSC			CTSC	-0.350253	-0.919624	0.219119	5.17166	-1.27658	0.215208	0.497869	-4.5351	133	2	780	OID00356	P53634	CTSC
CDH6	-0.0681291	-0.409282	0.273024	2.60701	-0.414461	0.682601	0.99651	-4.73283	134	2	58494	OID00357	P55285	CDH6			CDH6	-0.16749	-0.487518	0.152538	2.60701	-1.08608	0.289329	0.552311	-4.59439	134	2	58494	OID00357	P55285	CDH6
DDR1	0.0442577	-0.186711	0.275227	6.87334	0.397681	0.694746	0.99651	-4.73478	135	2	1520	OID00358	Q08345	DDR1			DDR1	0.0467287	-0.188473	0.28193	6.87334	0.412294	0.684158	0.828473	-4.735	135	2	1520	OID00358	Q08345	DDR1
JAM2	-0.0227697	-0.257698	0.212158	11.0837	-0.201151	0.842452	0.99651	-4.75172	136	2	56624	OID00359	P57087	JAM2			JAM2	0.0264612	-0.20183	0.254753	11.0837	0.240538	0.812165	0.892806	-4.75131	136	2	56624	OID00359	P57087	JAM2
CTSS	0.134066	-0.06878	0.336912	7.04612	1.37168	0.184164	0.99651	-4.50353	137	2	27163	OID00360	P25774	CTSS			CTSS	0.109366	-0.106668	0.325401	7.04612	1.05057	0.304987	0.552311	-4.60459	137	2	27163	OID00360	P25774	CTSS
ASAH2	-0.0533457	-0.285956	0.179264	1.38794	-0.475961	0.638854	0.99651	-4.72501	138	2	80328	OID00361	Q9NR71	ASAH2			ASAH2	-0.09238	-0.326029	0.141269	1.38794	-0.820497	0.420832	0.630396	-4.66355	138	2	80328	OID00361	Q9NR71	ASAH2
NAAA	-0.150089	-0.59941	0.299232	1.98131	-0.693252	0.495496	0.99651	-4.68916	139	2	5364	OID00362	Q02083	NAAA			NAAA	-0.225543	-0.670435	0.21935	1.98131	-1.05205	0.304321	0.552311	-4.60417	139	2	5364	OID00362	Q02083	NAAA
ULBP2	-0.08674	-0.473619	0.300139	5.45007	-0.465312	0.646339	0.99651	-4.72644	140	2	27242	OID00363	Q9BZM5	ULBP2			ULBP2	-0.0542313	-0.43652	0.328058	5.45007	-0.294389	0.771251	0.871108	-4.74711	140	2	27242	OID00363	Q9BZM5	ULBP2
PLXNB1	-0.12936	-0.368975	0.110255	3.54156	-1.12043	0.274764	0.99651	-4.58407	141	2	146722	OID00364	O43157	PLXNB1			PLXNB1	0.0093725	-0.251307	0.270052	3.54156	0.0746126	0.941205	0.947768	-4.75896	141	2	146722	OID00364	O43157	PLXNB1
TNFRSF21	0.00665657	-0.131065	0.144378	10.5868	0.100311	0.921017	0.99651	-4.75613	142	2	6695	OID00365	O75509	TNFRSF21			TNFRSF21	0.0554287	-0.0813116	0.192169	10.5868	0.841205	0.409384	0.630396	-4.65877	142	2	6695	OID00365	O75509	TNFRSF21
CD300LF	0.0317909	-0.524369	0.587951	5.02825	0.118632	0.906657	0.99651	-4.75555	143	2	3592	OID00366	Q8TDQ1	CD300LF			CD300LF	-0.248493	-0.810521	0.313536	5.02825	-0.917526	0.368927	0.614878	-4.64022	143	2	3592	OID00366	Q8TDQ1	CD300LF
SPOCK1	-0.0621374	-0.270114	0.145839	7.31615	-0.620068	0.541663	0.99651	-4.70264	144	2	27121	OID00367	Q08629	SPOCK1			SPOCK1	0.09716	-0.128359	0.322679	7.31615	0.894064	0.381072	0.616918	-4.64607	144	2	27121	OID00367	Q08629	SPOCK1
IL12A	0.438871	-1.08959	1.96733	5.91029	0.595913	0.557391	0.99651	-4.70678	145	2	60401	OID00368	P29460,P29459	IL12A			IL12A	0.0572863	-1.51469	1.62926	5.91029	0.0756256	0.940408	0.947768	-4.75894	145	2	60401	OID00368	P29460,P29459	IL12A
DKK4	-0.131733	-0.476803	0.213337	3.10776	-0.792298	0.436753	0.99651	-4.66872	146	2	27040	OID00369	Q9UBT3	DKK4			DKK4	-0.06102	-0.415294	0.293254	3.10776	-0.357434	0.724211	0.845596	-4.74113	146	2	27040	OID00369	Q9UBT3	DKK4
EDA2R	0.0309946	-0.346007	0.407996	7.76259	0.170625	0.866098	0.99651	-4.75337	147	2	4916	OID00370	Q9HAV5	EDA2R			EDA2R	0.0024725	-0.410414	0.415359	7.76259	0.0124271	0.990198	0.990198	-4.75976	147	2	4916	OID00370	Q9HAV5	EDA2R
LAT	-0.415113	-1.17459	0.34436	0.331914	-1.13437	0.269002	0.99651	-4.57994	148	2	3904	OID00371	O43561	LAT			LAT	-0.309872	-1.09729	0.477545	0.331914	-0.816659	0.422975	0.630396	-4.66443	148	2	3904	OID00371	O43561	LAT
NTRK3	-0.0724051	-0.359892	0.215082	7.69958	-0.522698	0.606474	0.99651	-4.71837	149	2	7873	OID00372	Q16288	NTRK3			NTRK3	0.0398712	-0.24676	0.326502	7.69958	0.288669	0.775567	0.871108	-4.74759	149	2	7873	OID00372	Q16288	NTRK3
LAIR2	-0.144189	-0.682817	0.39444	6.86554	-0.555575	0.584178	0.99651	-4.71334	150	2	7143	OID00373	Q6ISS4	LAIR2			LAIR2	0.0975587	-0.471801	0.666918	6.86554	0.355585	0.725576	0.845596	-4.74132	150	2	7143	OID00373	Q6ISS4	LAIR2
MANF	-0.164701	-0.616911	0.287508	2.71349	-0.755887	0.457835	0.99651	-4.67652	151	2	131450	OID00374	P55145	MANF			MANF	-0.289693	-0.734413	0.155028	2.71349	-1.3518	0.190326	0.465179	-4.50968	151	2	131450	OID00374	P55145	MANF
TNR	0.0363577	-0.178579	0.251295	6.24322	0.351063	0.728922	0.99651	-4.73979	152	2	4897	OID00375	Q92752	TNR			TNR	0.115625	-0.105311	0.336561	6.24322	1.08605	0.289346	0.552311	-4.5944	152	2	4897	OID00375	Q92752	TNR
CD200R1	-0.075568	-0.557728	0.406592	1.12175	-0.325272	0.748087	0.99651	-4.7423	153	2	8942	OID00376	Q8TD46	CD200R1			CD200R1	-0.403945	-0.867157	0.0592675	1.12175	-1.80969	0.0841804	0.440438	-4.33422	153	2	8942	OID00376	Q8TD46	CD200R1
NRCAM	0.0507089	-0.084625	0.186043	10.3815	0.777637	0.445169	0.99651	-4.6719	154	2		OID00377	Q92823	NRCAM			NRCAM	0.09206	-0.0422155	0.226335	10.3815	1.42278	0.168981	0.465179	-4.48472	154	2		OID00377	Q92823	NRCAM
KYNU	-0.0556806	-1.19349	1.08213	2.94301	-0.101562	0.920036	0.99651	-4.75609	155	2		OID00378	Q16719	KYNU			KYNU	-0.624351	-1.7757	0.526995	2.94301	-1.12535	0.272703	0.535051	-4.5828	155	2		OID00378	Q16719	KYNU

## Sheet: Tab_S9_Corr_MonoT1_T2
Supplementary Table S9. Spearman rank correlation between CSF mononuclear cell concentration and protein expression levels at the time of diagnosis (T1) and in the one-month follow-up samples (T2). Highlighted is P < 0.001. P-values here are not adjusted for multiple testing, thus using 0.001 as cut off
For stringent significance p < 0.05/155 = 0,0003
	CSF_mono_T1					Csv_mono_T2
	Correlation Coefficient	Sig. (2-tailed)	N			Correlation Coefficient	Sig. (2-tailed)	N		Index
CSF_mono	1	.	13		Csv_mono_2	1	.	12		1
CXCL8	0.531	0.062	13		CXCL8_b	0.067	0.837	12		2
VEGFA	,715**	0.006	13		VEGFA_b	0.476	0.117	12		3
CD8A	,979**	0	13		CD8A_b	,841**	0.001	12		4
CCL7	,663*	0.014	13		CCL7_b	0.336	0.285	12		5
CDCP1	0.399	0.177	13		CDCP1_b	0.004	0.991	12		6
CD244	,839**	0	13		CD244_b	,630*	0.028	12		7
IL7	-,861**	0	13		IL7_b	-,623*	0.03	12		8
TNFRSF11B	0.341	0.254	13		TNFRSF11B_b	0.364	0.244	12		9
TGFB1	,724**	0.005	13		TGFB1_b	0.497	0.1	12		10
PLAU	,836**	0	13		PLAU_b	,613*	0.034	12		11
IL6	0.514	0.072	13		IL6_b	0.291	0.359	12		12
CCL2	0.3	0.32	13		CCL2_b	0.063	0.846	12		13
IL17A	,754**	0.003	13		IL17A_b	0.175	0.586	12		14
CXCL11	0.44	0.132	13		CXCL11_b	,788**	0.002	12		15
TNFSF10	,704**	0.007	13		TNFSF10_b	,613*	0.034	12		16
IL20RA	-0.278	0.358	13		IL20RA_b	-0.14	0.664	12		17
CXCL9	,702**	0.008	13		CXCL9_b	,666*	0.018	12		18
CST5	0.457	0.117	13		CST5_b	0.105	0.745	12		19
OSM	,790**	0.001	13		OSM_b	0.49	0.106	12		20
CXCL1	,646*	0.017	13		CXCL1_b	0.371	0.235	12		21
CCL4	0.44	0.132	13		CCL4_b	0.224	0.484	12		22
CD6	,894**	0	13		CD6_b	,925**	0	12		23
KITLG	,759**	0.003	13		KITLG_b	,606*	0.037	12		24
IL18	,850**	0	13		IL18_b	0.34	0.28	12		25
TGFA	0.402	0.174	13		TGFA_b	0.532	0.075	12		26
CCL13	0.501	0.081	13		CCL13_b	,634*	0.027	12		27
CCL11	,669*	0.012	13		CCL11_b	-0.217	0.498	12		28
TNFSF14	,768**	0.002	13		TNFSF14_b	,858**	0	12		29
FGF5	0.231	0.447	13		FGF5_b	0.112	0.729	12		30
MMP1	,644*	0.018	13		MMP1_b	-0.291	0.359	12		31
LIFR	0.3	0.32	13		LIFR_b	0.392	0.207	12		32
FGF21	0.116	0.707	13		FGF21_b	-0.336	0.285	12		33
CCL19	,825**	0.001	13		CCL19_b	0.564	0.056	12		34
IL10RB	,861**	0	13		IL10RB_b	0.476	0.117	12		35
IL18R1	,878**	0	13		IL18R1_b	,592*	0.043	12		36
CD274	,935**	0	13		CD274_b	,588*	0.044	12		37
CXCL5	,825**	0.001	13		CXCL5_b	0.487	0.108	12		38
HGF	,699**	0.008	13		HGF_b	0.424	0.17	12		39
IL12B	,779**	0.002	13		IL12B_b	,795**	0.002	12		40
MMP10	,867**	0	13		MMP10_b	0.448	0.144	12		41
IL10	,853**	0	13		IL10_b	,809**	0.001	12		42
TNF	,853**	0	13		TNF_b	,708*	0.01	12		43
CCL23	,787**	0.001	13		CCL23_b	0.273	0.39	12		44
CD5	,864**	0	13		CD5_b	,984**	0	12		45
CCL3	,801**	0.001	13		CCL3_b	,669*	0.017	12		46
FLT3LG	0.327	0.275	13		FLT3LG_b	0.473	0.121	12		47
CXCL6	,781**	0.002	13		CXCL6_b	0.259	0.416	12		48
CXCL10	0.539	0.057	13		CXCL10_b	0.539	0.07	12		49
EIF4EBP1	,872**	0	13		EIF4EBP1_b	0.452	0.14	12		50
SIRT2	0.501	0.081	13		SIRT2_b	0.378	0.225	12		51
CCL28	,666*	0.013	13		CCL28_b	0.109	0.737	12		52
DNER	0.344	0.25	13		DNER_b	0.252	0.429	12		53
CD40	,853**	0	13		CD40_b	0.343	0.275	12		54
IFNG	0.407	0.167	13		IFNG_b	,858**	0	12		55
FGF19	,751**	0.003	13		FGF19_b	0.497	0.1	12		56
LIF	,773**	0.002	13		LIF_b	0.182	0.571	12		57
CCL8	,737**	0.004	13		CCL8_b	0.529	0.077	12		58
CASP8	,938**	0	13		CASP8_b	0.301	0.341	12		59
CCL25	,641*	0.018	13		CCL25_b	0.249	0.436	12		60
CX3CL1	,586*	0.035	13		CX3CL1_b	0.448	0.144	12		61
TNFRSF9	,878**	0	13		TNFRSF9_b	,949**	0	12		62
TNFSF12	-0.019	0.95	13		TNFSF12_b	0.298	0.347	12		63
CCL20	0.473	0.102	13		CCL20_b	0.168	0.601	12		64
STAMBP	,726**	0.005	13		STAMBP_b	0.298	0.347	12		65
ADA	,669*	0.012	13		ADA_b	0.385	0.216	12		66
LTA	,842**	0	13		LTA_b	,855**	0	12		67
CSF1	,740**	0.004	13		CSF1_b	0.518	0.084	12		68
NMNAT1	,831**	0	13		NMNAT1_b	0.515	0.087	12		69
NRP2	,770**	0.002	13		NRP2_b	0.098	0.762	12		70
MAPT	0.487	0.091	13		MAPT_b	0.42	0.174	12		71
CADM3	0.135	0.661	13		CADM3_b	-0.287	0.365	12		72
UNC5C	,809**	0.001	13		UNC5C_b	0.49	0.106	12		73
VWC2	0.435	0.138	13		VWC2_b	0.291	0.359	12		74
SIGLEC9	,812**	0.001	13		SIGLEC9_b	0.357	0.254	12		75
CD300C	,867**	0	13		CD300C_b	,732**	0.007	12		76
EZR	,861**	0	13		EZR_b	,680*	0.015	12		77
SMOC2	0.531	0.062	13		SMOC2_b	0.193	0.549	12		78
NBL1	-,754**	0.003	13		NBL1_b	-,627*	0.029	12		79
EFNA4	,905**	0	13		EFNA4_b	,627*	0.029	12		80
SCARB2	,842**	0	13		SCARB2_b	0.476	0.117	12		81
NCAN	-,556*	0.049	13		NCAN_b	-,630*	0.028	12		82
PRTG	,671*	0.012	13		PRTG_b	0.091	0.778	12		83
ROBO2	0.47	0.105	13		ROBO2_b	0.532	0.075	12		84
CRTAM	,916**	0	13		CRTAM_b	,914**	0	12		85
RGMA	0.25	0.409	13		RGMA_b	0.07	0.829	12		86
PLXNB3	0.523	0.067	13		PLXNB3_b	0.242	0.449	12		87
CPA2	0.33	0.271	13		CPA2_b	-0.109	0.737	12		88
CD38	,688**	0.009	13		CD38_b	0.042	0.897	12		89
SMPD1	0.44	0.132	13		SMPD1_b	0.193	0.549	12		90
MSR1	,913**	0	13		MSR1_b	0.494	0.103	12		91
LRPAP1	0.503	0.079	13		LRPAP1_b	0.466	0.127	12		92
FRZB	-0.344	0.25	13		FRZB_b	-,669*	0.017	12		93
EPHB6	0.407	0.167	13		EPHB6_b	0.392	0.207	12		94
RGMB	0.462	0.112	13		RGMB_b	0.417	0.178	12		95
SIGLEC1	,988**	0	13		SIGLEC1_b	0.238	0.456	12		96
CNTN5	0.047	0.879	13		CNTN5_b	0.231	0.47	12		97
ADAM22	0.014	0.964	13		ADAM22_b	-0.228	0.477	12		98
CLEC1B	,740**	0.004	13		CLEC1B_b	0.389	0.212	12		99
ADAM23	,856**	0	13		ADAM23_b	0.375	0.23	12		100
MATN3	,828**	0	13		MATN3_b	0.336	0.285	12		101
RSPO1	,781**	0.002	13		RSPO1_b	0.284	0.372	12		102
LGALS8	0.514	0.072	13		LGALS8_b	0.469	0.124	12		103
BCAN	-,589*	0.034	13		BCAN_b	-0.487	0.108	12		104
LAYN	0.429	0.143	13		LAYN_b	0.326	0.301	12		105
MME	0.099	0.748	13		MME_b	-0.196	0.541	12		106
MSTN	0.294	0.329	13		MSTN_b	0.137	0.672	12		107
THY1	-0.49	0.089	13		THY1_b	-0.298	0.347	12		108
WFIKKN1	0.396	0.18	13		WFIKKN1_b	0.354	0.259	12		109
TMPRSS5	0.374	0.208	13		TMPRSS5_b	0.193	0.549	12		110
CDH3	,575*	0.04	13		CDH3_b	-0.182	0.571	12		111
GFRA1	,569*	0.042	13		GFRA1_b	0.27	0.397	12		112
CSF2RA	,704**	0.007	13		CSF2RA_b	0.039	0.905	12		113
NGF	,801**	0.001	13		NGF_b	0.515	0.087	12		114
SCARA5	,751**	0.003	13		SCARA5_b	0.427	0.166	12		115
CD200	0.242	0.426	13		CD200_b	0.319	0.313	12		116
NTRK2	0.03	0.922	13		NTRK2_b	0.343	0.275	12		117
GZMA	,726**	0.005	13		GZMA_b	,795**	0.002	12		118
CSF3	,600*	0.03	13		CSF3_b	0.214	0.505	12		119
DRAXIN	-0.113	0.714	13		DRAXIN_b	0.182	0.571	12		120
SCARF2	,710**	0.007	13		SCARF2_b	0.378	0.225	12		121
GFRA3	,655*	0.015	13		GFRA3_b	0.221	0.491	12		122
PVR	,740**	0.004	13		PVR_b	0.294	0.353	12		123
TNFRSF12A	,633*	0.02	13		TNFRSF12A_b	0.361	0.249	12		124
ACVRL1	,762**	0.002	13		ACVRL1_b	0.48	0.114	12		125
FLRT2	,858**	0	13		FLRT2_b	,648*	0.023	12		126
CPM	,580*	0.038	13		CPM_b	,585*	0.046	12		127
CLEC10A	,817**	0.001	13		CLEC10A_b	0.508	0.092	12		128
GPC5	0.052	0.865	13		GPC5_b	0.193	0.549	12		129
BMP4	,602*	0.029	13		BMP4_b	0.214	0.505	12		130
FCRL2	,825**	0.001	13		FCRL2_b	,774**	0.003	12		131
MDGA1	0.182	0.553	13		MDGA1_b	0.427	0.166	12		132
PDGFRA	0.446	0.127	13		PDGFRA_b	0.448	0.144	12		133
CTSC	,787**	0.001	13		CTSC_b	,609*	0.035	12		134
CDH6	,798**	0.001	13		CDH6_b	0.564	0.056	12		135
DDR1	0.204	0.505	13		DDR1_b	0.158	0.625	12		136
JAM2	,622*	0.023	13		JAM2_b	0.417	0.178	12		137
CTSS	0.239	0.431	13		CTSS_b	0.473	0.121	12		138
ASAH2	0.168	0.584	13		ASAH2_b	0.077	0.812	12		139
NAAA	,677*	0.011	13		NAAA_b	,616*	0.033	12		140
ULBP2	0.512	0.074	13		ULBP2_b	0.389	0.212	12		141
PLXNB1	0.514	0.072	13		PLXNB1_b	-0.238	0.456	12		142
TNFRSF21	0.374	0.208	13		TNFRSF21_b	0.322	0.307	12		143
CD300LF	,825**	0.001	13		CD300LF_b	,592*	0.043	12		144
SPOCK1	-0.025	0.936	13		SPOCK1_b	0.186	0.564	12		145
IL12A	,784**	0.002	13		IL12A_b	,799**	0.002	12		146
DKK4	0.531	0.062	13		DKK4_b	0.406	0.19	12		147
EDA2R	0.517	0.07	13		EDA2R_b	0.35	0.264	12		148
LAT	,803**	0.001	13		LAT_b	0.238	0.456	12		149
NTRK3	,644*	0.018	13		NTRK3_b	0.434	0.158	12		150
LAIR2	,578*	0.039	13		LAIR2_b	0.203	0.527	12		151
MANF	0.366	0.219	13		MANF_b	0.371	0.235	12		152
TNR	-0.281	0.353	13		TNR_b	-0.018	0.957	12		153
CD200R1	,869**	0	13		CD200R1_b	0.193	0.549	12		154
NRCAM	-0.547	0.053	13		NRCAM_b	-0.445	0.147	12		155
KYNU	,867**	0	13		KYNU_b	0.497	0.1	12		156
										** Correlation is significant at the 0.01 level (2-tailed).
										* Correlation is significant at the 0.05 level (2-tailed).

## Sheet: Tab S10_Corr_SymptomDur_T1
Supplementary Table S10. Spearman rank correlation between symptom duration and protein expression levels before treatment initiation. Highlighted is p < 0.001. P-valuse here are not adjusted for multiple testing, thus using 0.001 as cut off
	Symptom duration
	Correlation Coefficient	Sig. (2-tailed)	N	Index
SymDur	1	.	12	1		For stringent significance p < 0.05/155 = 0,0003
CXCL8	-0.075	0.817	12	2
VEGFA	,583*	0.046	12	3
CD8A	0.295	0.351	12	4
CCL7	0.052	0.872	12	5
CDCP1	0.079	0.808	12	6
CD244	,602*	0.038	12	7
IL7	-0.411	0.184	12	8
TNFRSF11B	-0.295	0.351	12	9
TGFB1	0.366	0.241	12	10
PLAU	0.292	0.358	12	11
IL6	-0.03	0.926	12	12
CCL2	0.284	0.371	12	13
IL17A	-0.041	0.899	12	14
CXCL11	0.138	0.668	12	15
TNFSF10	0.239	0.454	12	16
IL20RA	0.037	0.908	12	17
CXCL9	0.011	0.972	12	18
CST5	,883**	0	12	19
OSM	0.295	0.351	12	20
CXCL1	0	1	12	21
CCL4	0.411	0.184	12	22
CD6	0.43	0.163	12	23
KITLG	,658*	0.02	12	24
IL18	0.355	0.257	12	25
TGFA	0.467	0.125	12	26
CCL13	0.232	0.468	12	27
CCL11	0.494	0.103	12	28
TNFSF14	0.426	0.167	12	29
FGF5	-0.194	0.545	12	30
MMP1	,595*	0.041	12	31
LIFR	,748**	0.005	12	32
FGF21	0.251	0.432	12	33
CCL19	0.426	0.167	12	34
IL10RB	,632*	0.027	12	35
IL18R1	0.535	0.073	12	36
CD274	0.314	0.32	12	37
CXCL5	0.374	0.231	12	38
HGF	0.135	0.677	12	39
IL12B	0.34	0.279	12	40
MMP10	0.531	0.076	12	41
IL10	0.056	0.863	12	42
TNF	0.112	0.728	12	43
CCL23	0.426	0.167	12	44
CD5	0.535	0.073	12	45
CCL3	-0.011	0.972	12	46
FLT3LG	0.329	0.296	12	47
CXCL6	0.449	0.143	12	48
CXCL10	0.007	0.982	12	49
EIF4EBP1	0.419	0.175	12	50
SIRT2	0.325	0.302	12	51
CCL28	0.411	0.184	12	52
DNER	,669*	0.017	12	53
CD40	,583*	0.046	12	54
IFNG	-0.071	0.826	12	55
FGF19	0.546	0.066	12	56
LIF	0.329	0.296	12	57
CCL8	0.112	0.728	12	58
CASP8	0.348	0.268	12	59
CCL25	0.378	0.226	12	60
CX3CL1	,651*	0.022	12	61
TNFRSF9	0.28	0.377	12	62
TNFSF12	0.381	0.221	12	63
CCL20	0.273	0.391	12	64
STAMBP	,726**	0.008	12	65
ADA	,699*	0.011	12	66
LTA	0.318	0.314	12	67
CSF1	0.553	0.062	12	68
NMNAT1	0.576	0.05	12	69
NRP2	0.527	0.078	12	70
MAPT	0.333	0.29	12	71
CADM3	0.434	0.159	12	72
UNC5C	0.475	0.119	12	73
VWC2	0.329	0.296	12	74
SIGLEC9	0.15	0.643	12	75
CD300C	0.254	0.425	12	76
EZR	0.426	0.167	12	77
SMOC2	-0.135	0.677	12	78
NBL1	-0.37	0.236	12	79
EFNA4	0.288	0.364	12	80
SCARB2	0.243	0.446	12	81
NCAN	-0.262	0.411	12	82
PRTG	,696*	0.012	12	83
ROBO2	0.456	0.136	12	84
CRTAM	0.322	0.308	12	85
RGMA	,853**	0	12	86
PLXNB3	0.565	0.056	12	87
CPA2	0.561	0.058	12	88
CD38	,621*	0.031	12	89
SMPD1	0.041	0.899	12	90
MSR1	0.348	0.268	12	91
LRPAP1	0.423	0.171	12	92
FRZB	-0.146	0.651	12	93
EPHB6	0.497	0.1	12	94
RGMB	0.482	0.112	12	95
SIGLEC1	0.295	0.351	12	96
CNTN5	0.497	0.1	12	97
ADAM22	0.49	0.106	12	98
CLEC1B	,580*	0.048	12	99
ADAM23	0.561	0.058	12	100
MATN3	0.228	0.476	12	101
RSPO1	0.206	0.521	12	102
LGALS8	0.482	0.112	12	103
BCAN	-0.101	0.755	12	104
LAYN	0.363	0.246	12	105
MME	-0.004	0.991	12	106
MSTN	,819**	0.001	12	107
THY1	0.127	0.694	12	108
WFIKKN1	,684*	0.014	12	109
TMPRSS5	0.366	0.241	12	110
CDH3	0.295	0.351	12	111
GFRA1	0.565	0.056	12	112
CSF2RA	0.4	0.197	12	113
NGF	0.482	0.112	12	114
SCARA5	,703*	0.011	12	115
CD200	0.127	0.694	12	116
NTRK2	0.359	0.252	12	117
GZMA	0.243	0.446	12	118
CSF3	-0.101	0.755	12	119
DRAXIN	0.385	0.216	12	120
SCARF2	,658*	0.02	12	121
GFRA3	0.34	0.279	12	122
PVR	0.475	0.119	12	123
TNFRSF12A	-0.206	0.521	12	124
ACVRL1	0.572	0.052	12	125
FLRT2	0.482	0.112	12	126
CPM	,673*	0.016	12	127
CLEC10A	0.322	0.308	12	128
GPC5	0.187	0.561	12	129
BMP4	0.329	0.296	12	130
FCRL2	0.243	0.446	12	131
MDGA1	0.06	0.853	12	132
PDGFRA	,632*	0.027	12	133
CTSC	0.037	0.908	12	134
CDH6	0.396	0.202	12	135
DDR1	0.273	0.391	12	136
JAM2	0.535	0.073	12	137
CTSS	-0.093	0.773	12	138
ASAH2	0.266	0.404	12	139
NAAA	0.505	0.094	12	140
ULBP2	0.258	0.418	12	141
PLXNB1	0.273	0.391	12	142
TNFRSF21	0.322	0.308	12	143
CD300LF	0.325	0.302	12	144
SPOCK1	-0.064	0.844	12	145
IL12A	0.34	0.279	12	146
DKK4	0.423	0.171	12	147
EDA2R	0.374	0.231	12	148
LAT	0.419	0.175	12	149
NTRK3	0.482	0.112	12	150
LAIR2	0.408	0.188	12	151
MANF	0.445	0.147	12	152
TNR	-0.004	0.991	12	153
CD200R1	0.456	0.136	12	154
NRCAM	-0.112	0.728	12	155
KYNU	0.329	0.296	12	156
